# Supplementary material for: Differentially Methylated Regions in Human Rhombic Lip Compartments Are Enriched in Putative Active Enhancers, Human Accelerated Regions, and Medulloblastoma Copy Number Aberrations
Source: Cerebellum. 2026 Jul 21;25(4):114. doi: 10.1007/s12311-026-02057-4 (PMC13388357; doi:10.1007/s12311-026-02057-4)
Supplement: Supplementary file 1 — Supplementary Material 1 (XLSX 21.9 MB) [file 12311_2026_2057_MOESM1_ESM.xlsx]

## Sheet: TOC
Supplementary Tables
Table S1	Fetal hindbrain sample demographics
Table S2	Rhombic lip EMseq processing statistics
Table S3	Fetal hindbrain ChIPseq processing statistics
Table S4	DMR calls - CpG context
Table S5	DMRs overlapping ENCODE cCREs
Table S6	TF binding sites - AME analysis of rhombic lip subventricular zone hypomethylated DMRs
Table S7	TF binding sites - AME analysis of rhombic lip subventricular zone hypermethylated DMRs
Table S8	DMRs and differentially expressed genes in RL-VZ versus RL-SVZ (data for Figure 1f).
Table S9	DMRs annotated with overlap with target genes, active enhancers, and medulloblastoma copy number aberrations
Table S10	Superenhancers called from H3K27ac profiles
Table S11	DMR superenhancer overlap
Table S12	DMRs overlapping human accelerated regions from Capra et al. 2013.
Table S13	DMR overlapping copy number aberrations
Table S14	DMR overlapping CNAs and genes
Table S15	DMRs annotated with associated ABC-mapped genes and TF motif IDs
Table S16	DMRs overlapping enhancer-promoter pairs from Sarropoulos et al.
Table S17	eDMRs overlapping copy number aberrations

## Sheet: Table S1
library_ID	Sample_ID	ROI	Donor_ID	Age.in.gestation.weeks	Ethnicity	Sex	Batch	PMI (hours)	DNA yield (ng)
FETHB2_0001_01_LB01-01	FETHB2_0001_01_SG01	SVZ	1007	18	Black or African-American	Male	FETHB2	3	112.3
FETHB2_0002_01_LB01-01	FETHB2_0002_01_SG01	VZ	1320	18	Black or African-American	Male	FETHB2	1	105.3
FETHB2_0002_01_LB02-01	FETHB2_0002_01_SG02	SVZ	1320	18	Black or African-American	Male	FETHB2	1	385.1
FETHB2_0003_01_LB01-01	FETHB2_0003_01_SG01	SVZ	1644	18	White	Male	FETHB2	1	1123.8
FETHB2_0003_01_LB02-01	FETHB2_0003_01_SG02	VZ	1644	18	White	Male	FETHB2	1	115.8
FETHB2_0004_01_LB01-01	1757_VZ	VZ	1757	17	Black or African-American	Male	FETHB3	1	7.1
FETHB2_0004_01_LB02-01	1757_SVZ	SVZ	1757	17	Black or African-American	Male	FETHB3	1	76.8
FETHB2_0005_01_LB01-01	1643_VZ	VZ	1643	18	Black or African-American	Male	FETHB3	1	14.2
FETHB2_0005_01_LB02-01	1643_SVZ	SVZ	1643	18	Black or African-American	Male	FETHB3	1	53.5

## Sheet: TableS2
			Processing											Coverage (after removing C>T and spike-in)				C>T variants removal
Sample	Processing	Raw reads, R1	Raw reads, R2	Raw reads, trimmed, R1	Raw reads, trimmed R2	Total Trimmed Reads	Aligned pairs (After merge)	NEW align reads as % raw trimmed reads	Aligned reads as % of raw trimmed reads	Aligned Reads, post duplicate removal	% reads left after dedup	% Methylation pUC19	% Methylation lambda non-conversion	Mean CpG coverage	Median CpG coverage	% CpG with >5X coverage	%CpG with >10x coverage	n C>T variants removed	% CpG sites removed
FETHB2_0001_01_LB01-01_230327_A00469_0456_BHHWCCDSX5_1_GAATCCGT-TGGAGTTG_R1	Complete	470300236	470300236	443970345	443970345	887940690	336300834	0.757485	0.757485	643114626	0.95616	98.0894	0.2545	10.7373	11	77.1946	58.5073
FETHB2_0002_01_LB01-01_230327_A00469_0456_BHHWCCDSX5_1_CATGAGCA-GCAAGATC_R1	Complete	455878009	455878009	433478590	433478590	866957180	346051122	0.798312	0.798312	660756288	0.954709	98.2836	0.2573	10.2365	11	76.389	56.0923
FETHB2_0002_01_LB02-01_230327_A00469_0456_BHHWCCDSX5_1_ATCTGACC-AAGTCGAG_R1	Complete	486708058	486708058	462248540	462248540	924497080	416542054	0.901121	0.901121	795336142	0.954689	97.9109	0.2559	11.2627	12	81.1031	63.8595
FETHB2_0003_01_LB01-01_230327_A00469_0456_BHHWCCDSX5_1_TCCTCATG-AGGTGTAC_R1	Complete	557938396	557938396	528377437	528377437	1056754874	459289071	0.869244	0.869244	874405388	0.951912	97.8922	0.2096	13.1585	14	82.9727	71.6306
FETHB2_0003_01_LB02-01_230327_A00469_0456_BHHWCCDSX5_1_AGGATAGC-AACCTTGG	Complete	501517461	501517461	477718886	477718886	955437772	404744468	0.847244	0.847244	776092778	0.958744	98.3219	0.2294	11.2465	12	81.5987	63.8556
FETHB2_0004_01_LB01-01_240206_A00469_0627_AHWVC5DSX7_1_TCTACGCA-GGCTATTG	Complete	456011302	456011302	404560467	404560467	809120934	383742519	0.9485	0.9485	679141384	0.885	97.1776	0.3709	8.28341	8	78.3642	40.1298	757234	0.0122201
FETHB2_0004_01_LB02-01_240206_A00469_0627_AHWVC5DSX7_1_GCAATTCC-TGTTCGAG	Complete	398979852	398979852	370283413	370283413	740566826	357843149	0.9664	0.9664	683872542	0.956	97.9607	0.4657	7.80997	8	76.8327	35.0025	757130	0.0122185
FETHB2_0005_01_LB01-01_240206_A00469_0627_AHWVC5DSX7_1_CTCAGAAG-AACTTGCC	Complete	555524489	555524489	490543623	490543623	981087246	467735342	0.9535	0.9535	847975226	0.906	96.9705	0.4057	10.0289	10	81.8913	57.7188	759627	0.0122588
FETHB2_0005_01_LB02-01_240206_A00469_0627_AHWVC5DSX7_1_GTCCTAAG-TGGTAGCT	Complete	421752177	421752177	384227660	384227660	768455320	361353201	0.9405	0.9405	678521688	0.939	95.0086	0.637	8.28364	8	78.3226	39.8897	779116	0.0125733
mean		4.7829e+08		443934329			3.92622e+08	0.886923	0.886923	7.37691e+08	0.940246	97.5128	0.342889	10.1164	10.4444	79.4077	54.0762	763277	0.0123177
min		398979852		370283413			336300834	0.757485	0.757485	643114626	0.885	95.0086	0.2096	7.80997	8	76.389	35.0025	757130	0.0122185
max		557938396		528377437			467735342	0.9664	0.9664	874405388	0.958744	98.3219	0.637	13.1585	14	82.9727	71.6306	779116	0.0125733

## Sheet: Table S3
Specimen	Age	Antibody	Total # Reads	Usable # tags	Normalization group	Normalized # tags	# peaks	Merged peaks	Super Enhancers
H27907	14	H3K27Ac	51328491	38359116	1	30184123	39525	18501	925
H27556	18	H3K27Ac	40973612	30184123	1	30184123	30236	12677	634
H27907	14	H3K4me3	39561410	28468689	2	28468689	23735
H27556	18	H3K4me3	42504040	32210066	2	28468689	24022
H27907	14	PolII	41153833	32392086	3	32392086	24536
H27556	18	PolII	52975347	37430960	3	32392086	8254
Pooled Input			37836975	31633581	4	28468689

## Sheet: Table S4
chr	start	end	length	nCG	meanMethy1	meanMethy2	diff.Methy	areaStat
chr21	8444263	8446748	2486	129	0.277867	0.123031	0.154837	1782.26
chr21	8208147	8209168	1022	184	0.399358	0.295816	0.103542	1422.33
chr9	138022626	138023864	1239	143	0.0250608	0.0699804	-0.0449195	-1081.61
chr21	8396265	8397180	916	172	0.44439	0.368423	0.0759668	1007.5
chr11	400933	401884	952	122	0.774957	0.661469	0.113489	997.756
chr20	663188	664446	1259	151	0.0565095	0.0985686	-0.0420591	-989.289
chr18	79870954	79872193	1240	55	0.714857	0.405304	0.309554	893.238
chr11	887636	889653	2018	85	0.686168	0.457978	0.228191	871.759
chr11	31797950	31800049	2100	121	0.226987	0.130115	0.0968713	843.737
chr21	8391194	8391906	713	128	0.498224	0.312315	0.185909	831.805
chr8	10403745	10405406	1662	61	0.616068	0.341771	0.274297	794.81
chr6	5999714	6002916	3203	111	0.205254	0.0991211	0.106133	793.232
chr19	1821445	1822872	1428	71	0.771706	0.576554	0.195152	760.446
chr21	8256974	8257607	634	106	0.365314	0.245241	0.120073	745.413
chr21	8402079	8402622	544	76	0.238257	0.379921	-0.141663	-743.708
chr17	3888183	3889643	1461	67	0.530828	0.310445	0.220383	708.813
chr1	2304868	2305859	992	58	0.759469	0.556776	0.202693	696.109
chr10	123991482	123992297	816	83	0.13861	0.260791	-0.122181	-694.298
chr8	26039123	26041671	2549	110	0.067562	0.140712	-0.0731497	-678.253
chr11	31826097	31827739	1643	93	0.431782	0.2883	0.143482	671.238
chr18	13452891	13454223	1333	45	0.540285	0.231589	0.308695	657.529
chr17	81251524	81252818	1295	56	0.454421	0.198858	0.255563	657.523
chr19	9848636	9849407	772	37	0.775323	0.439356	0.335967	657.128
chr4	25095636	25096865	1230	51	0.776452	0.54058	0.235872	645.984
chr4	1533080	1534203	1124	60	0.566797	0.371641	0.195156	632.754
chr19	11030958	11032431	1474	44	0.764074	0.465434	0.29864	628.327
chr9	40583993	40584552	560	98	0.499702	0.58617	-0.0864679	-611.375
chr19	11494737	11495893	1157	36	0.678174	0.330865	0.347309	605.595
chr9	113059869	113060553	685	77	0.111669	0.252301	-0.140633	-597.733
chr7	101912194	101913809	1616	53	0.700982	0.453555	0.247428	590.288
chr16	88988919	88989743	825	48	0.431225	0.238762	0.192463	589.651
chr19	5054491	5055650	1160	52	0.798067	0.568341	0.229726	586.332
chr21	8258584	8259064	481	76	0.283686	0.130743	0.152944	580.929
chr7	253046	254286	1241	67	0.745669	0.571387	0.174282	577.146
chr17	81030934	81032366	1433	60	0.735287	0.528773	0.206514	574.179
chr5	2111785	2112732	948	57	0.581082	0.401774	0.179308	560.905
chr9	99828249	99829204	956	86	0.242748	0.161098	0.0816495	552.935
chr11	875503	876712	1210	47	0.54416	0.303063	0.241097	541.104
chr8	143275952	143276904	953	105	0.244803	0.178757	0.0660464	538.737
chr5	179974030	179975497	1468	64	0.507612	0.319728	0.187885	538.212
chr1	3073412	3074148	737	83	0.158919	0.0946704	0.0642482	535.979
chr9	137487041	137488804	1764	66	0.756681	0.577752	0.178929	532.562
chr22	43834620	43835122	503	64	0.845009	0.721112	0.123897	531.244
chr12	132444633	132446124	1492	66	0.395119	0.240393	0.154725	527.843
chr21	8217197	8217463	267	57	0.20586	0.144723	0.0611366	527.838
chr9	137279070	137279861	792	103	0.770761	0.69935	0.0714104	517.862
chr17	73591843	73593318	1476	43	0.540862	0.260882	0.27998	510.768
chr2	132585459	132586478	1020	56	0.678801	0.490443	0.188359	510.671
chr19	5093253	5094279	1027	42	0.453896	0.21601	0.237886	510.019
chr7	130154123	130155100	978	33	0.560468	0.250349	0.310119	506.672
chr19	42042377	42044126	1750	48	0.746947	0.514086	0.232861	499.211
chr19	3195747	3196581	835	34	0.767671	0.465882	0.301789	498.762
chr7	150957781	150958448	668	74	0.072066	0.125084	-0.0530178	-492.988
chrX	40091471	40092448	978	84	0.396258	0.293806	0.102452	491.302
chr20	33667297	33668220	924	91	0.0861091	0.129906	-0.0437965	-489.608
chr7	2109733	2110579	847	32	0.565081	0.237359	0.327722	486.648
chr13	111572847	111573648	802	27	0.764155	0.401771	0.362384	479.161
chr1	44635962	44638449	2488	61	0.684703	0.486972	0.197731	477.174
chr19	18868848	18869378	531	83	0.234038	0.17545	0.0585878	473.24
chr4	168877637	168878274	638	81	0.266217	0.197266	0.0689515	472.356
chr8	143469555	143470740	1186	48	0.623749	0.420241	0.203508	472.307
chrX	153905518	153906463	946	53	0.724219	0.523181	0.201038	470.743
chr16	87350370	87351987	1618	54	0.564777	0.336188	0.228589	468.453
chr16	67394368	67395120	753	81	0.58835	0.484242	0.104108	467.698
chr5	6348578	6349787	1210	50	0.659849	0.454252	0.205596	466.39
chr1	44249941	44250868	928	37	0.536859	0.273704	0.263155	462.791
chr4	1374553	1375454	902	53	0.826259	0.670102	0.156157	462.305
chr12	132546583	132547678	1096	48	0.524603	0.308377	0.216226	455.097
chr12	132551004	132552073	1070	42	0.531218	0.274972	0.256246	454.011
chr5	176733023	176734035	1013	39	0.59692	0.339945	0.256975	451.207
chr3	13792295	13793717	1423	53	0.627637	0.414855	0.212782	445.197
chr12	3144938	3146274	1337	37	0.678883	0.379702	0.299181	443.476
chr16	57528540	57529072	533	89	0.315814	0.255728	0.060086	442.866
chr17	76139783	76140751	969	83	0.0425512	0.0831142	-0.040563	-439.508
chr10	1650601	1651963	1363	45	0.643578	0.405453	0.238126	439.499
chr2	10330998	10332088	1091	41	0.612369	0.355111	0.257258	439.059
chr19	12974487	12976119	1633	43	0.340553	0.139514	0.20104	431.028
chrX	48831939	48832516	578	68	0.286945	0.198197	0.0887484	430.719
chr11	116613056	116613927	872	32	0.581024	0.277266	0.303758	429.829
chr9	120494823	120495137	315	45	0.958361	0.862097	0.0962638	429.474
chr10	133424353	133424662	310	48	0.0781067	0.150914	-0.0728069	-426.555
chr7	3181304	3182123	820	34	0.568698	0.308168	0.26053	425.068
chr8	143506978	143508721	1744	55	0.656318	0.440023	0.216295	425.041
chr1	37047318	37048140	823	30	0.494435	0.196707	0.297728	424.767
chr16	85448387	85449457	1071	44	0.403181	0.223294	0.179887	422.195
chr19	5035969	5037208	1240	54	0.211054	0.0864075	0.124646	422.017
chr2	161341032	161341455	424	57	0.568649	0.463241	0.105408	416.765
chr2	86942436	86942906	471	73	0.953542	0.922359	0.0311835	414.399
chr16	85470155	85471740	1586	40	0.673918	0.406934	0.266984	410.823
chr18	44744280	44745367	1088	54	0.162166	0.0669533	0.0952122	410.751
chr2	10982966	10983922	957	34	0.579456	0.310833	0.268623	408.101
chr8	143439027	143439975	949	39	0.844519	0.654841	0.189679	407.726
chr19	18743414	18744588	1175	60	0.681666	0.571684	0.109982	403.731
chr14	56794013	56794731	719	56	0.37973	0.259434	0.120296	402.839
chr16	85431186	85432239	1054	48	0.467817	0.265807	0.20201	401.446
chr3	198099937	198101137	1201	42	0.521036	0.862211	-0.341175	-399.664
chr2	30992487	30993188	702	24	0.643821	0.282177	0.361645	399.371
chr1	44252174	44252799	626	25	0.476821	0.159626	0.317195	398.894
chr7	768327	769280	954	58	0.699659	0.576758	0.122901	397.35
chr8	48581480	48582474	995	47	0.842949	0.705693	0.137256	393.437
chr2	91571322	91571649	328	65	0.817333	0.757377	0.0599556	391.209
chrX	72680595	72680949	355	48	0.883791	0.969311	-0.0855199	-388.447
chr16	88868805	88869866	1062	43	0.67658	0.463246	0.213334	387.308
chr22	46007823	46008449	627	31	0.534932	0.290123	0.244809	385.628
chr20	3164992	3165959	968	50	0.751467	0.598992	0.152475	384.406
chr21	8253380	8253597	218	55	0.341469	0.509739	-0.16827	-381.394
chr9	134435790	134437495	1706	47	0.35413	0.166037	0.188093	381.228
chr17	40092769	40093509	741	31	0.54179	0.283401	0.258389	379.842
chr18	13611787	13612816	1030	43	0.176231	0.0574402	0.118791	379.467
chr19	5060532	5061376	845	35	0.724253	0.481825	0.242428	377.724
chr12	132066728	132068288	1561	52	0.769469	0.628599	0.14087	375.791
chr1	144323382	144323819	438	62	0.220243	0.133374	0.086869	371.814
chr5	2749294	2749994	701	69	0.103664	0.0617549	0.0419093	370.395
chr18	78430092	78430861	770	38	0.789504	0.608643	0.180861	369.583
chr10	133021043	133021776	734	45	0.853575	0.737339	0.116237	367.687
chr7	825959	826887	929	37	0.730801	0.508103	0.222698	366.579
chr5	179307796	179308516	721	28	0.520643	0.220758	0.299885	365.216
chr5	167858535	167858973	439	55	0.960191	0.91599	0.0442008	364.266
chr10	125093541	125094640	1100	33	0.62144	0.363737	0.257703	363.364
chr16	84307294	84308163	870	27	0.514943	0.217649	0.297294	360.94
chr2	201284232	201284646	415	30	0.862258	0.538452	0.323806	360.872
chr5	3217274	3218657	1384	33	0.561101	0.292296	0.268806	360.302
chr5	133975458	133976014	557	21	0.713035	0.318882	0.394153	358.208
chr17	80834361	80835090	730	30	0.527218	0.257419	0.269799	356.603
chr19	3055557	3056415	859	36	0.456558	0.2339	0.222658	353.833
chr17	9212430	9213418	989	28	0.496194	0.237094	0.2591	353.41
chr20	32622129	32622960	832	30	0.474225	0.201425	0.2728	352.409
chr7	2610182	2611207	1026	40	0.673315	0.467052	0.206263	351.606
chr5	3393613	3394476	864	35	0.474198	0.230812	0.243386	351.562
chr12	122355031	122356058	1028	36	0.722392	0.486114	0.236278	350.893
chr12	7628424	7628951	528	56	0.768214	0.622129	0.146085	350.067
chr15	81158487	81159100	614	49	0.85738	0.763058	0.0943222	349.287
chr1	144813113	144813345	233	40	0.831517	0.622359	0.209157	349.12
chr3	50340373	50340918	546	66	0.169953	0.116008	0.0539453	348.043
chr19	2064781	2065553	773	40	0.514476	0.340599	0.173877	347.889
chr16	85642937	85643532	596	30	0.809582	0.569733	0.239849	347.68
chr15	32313394	32313846	453	60	0.339429	0.264955	0.0744738	346.293
chr7	2029966	2030850	885	38	0.677194	0.444771	0.232423	344.048
chr6	137488265	137489095	831	68	0.343387	0.261592	0.0817948	344.002
chr3	18369635	18371092	1458	24	0.606606	0.223035	0.383571	341.235
chr2	130693257	130693874	618	49	0.0229244	0.0887404	-0.065816	-341.123
chr20	58854768	58855231	464	49	0.510768	0.42303	0.0877375	341.008
chr1	1298696	1299820	1125	43	0.590787	0.407946	0.18284	340.21
chr3	482901	483100	200	30	0.799768	0.873688	-0.0739196	-340.034
chr17	75060505	75060992	488	26	0.493328	0.231156	0.262172	338.702
chr11	2214455	2215124	670	28	0.594947	0.341184	0.253763	337.477
chr2	91809737	91809942	206	36	0.0712796	0.031822	0.0394576	336.207
chr5	179439501	179440144	644	23	0.517573	0.196217	0.321356	336.154
chr9	134423344	134424226	883	33	0.73453	0.49811	0.23642	335.908
chr6	167687091	167688256	1166	34	0.617083	0.374426	0.242657	333.382
chr22	49258199	49258906	708	31	0.489083	0.24989	0.239193	332.876
chr3	50387489	50388487	999	33	0.391201	0.202129	0.189072	332.117
chr9	134947158	134948007	850	30	0.489185	0.245455	0.243729	330.073
chrX	142844119	142844743	625	50	0.615841	0.743648	-0.127807	-327.553
chr11	88508843	88509436	594	67	0.166017	0.118435	0.0475818	324.781
chr18	80262541	80262882	342	66	0.77766	0.715227	0.0624338	321.126
chr16	88135617	88136829	1213	44	0.708523	0.511813	0.196711	320.767
chr16	1538773	1539652	880	33	0.792976	0.591413	0.201563	320.72
chr5	3600669	3601440	772	56	0.278441	0.197354	0.0810869	319.861
chr5	173698976	173699911	936	39	0.639881	0.431999	0.207882	318.997
chr1	11714686	11715787	1102	30	0.558363	0.295874	0.262489	317.673
chr16	2482670	2483579	910	34	0.539143	0.324983	0.21416	316.834
chr16	369772	370404	633	47	0.171179	0.302215	-0.131036	-316.529
chr17	3026888	3027830	943	33	0.501856	0.265348	0.236508	316.288
chr7	2932189	2933174	986	42	0.321402	0.160972	0.16043	315.212
chr7	1987071	1987719	649	39	0.863283	0.738257	0.125026	314.169
chr16	89697290	89698375	1086	52	0.795611	0.672652	0.122959	312.89
chr9	132644713	132646130	1418	36	0.531674	0.293738	0.237936	312.699
chr4	3773471	3774375	905	37	0.26931	0.119877	0.149433	312.037
chr7	75045539	75046334	796	28	0.595691	0.334434	0.261257	311.792
chr9	89662333	89663260	928	31	0.36383	0.156274	0.207556	311.624
chr1	7060854	7061640	787	31	0.758892	0.548467	0.210424	311.235
chr9	95459119	95460383	1265	45	0.753906	0.584363	0.169544	308.46
chr17	81032656	81033356	701	31	0.763887	0.564052	0.199835	308.151
chr12	3244268	3244834	567	23	0.406577	0.160009	0.246568	306.204
chr2	170713436	170713978	543	59	0.307699	0.230553	0.0771454	304.989
chr8	142171271	142172111	841	25	0.673635	0.391647	0.281988	304.597
chr14	90600072	90600976	905	26	0.82061	0.541008	0.279602	304.518
chr10	132698096	132698819	724	31	0.763576	0.574999	0.188577	304.37
chrX	40154742	40155234	493	51	0.0499597	0.0161149	0.0338448	304.093
chr19	47379236	47380054	819	32	0.613535	0.394892	0.218644	303.929
chr16	49492581	49493401	821	35	0.451913	0.258575	0.193338	303.327
chr22	48631355	48632128	774	37	0.748636	0.572359	0.176277	300.991
chr1	16960707	16961175	469	51	0.180447	0.113427	0.0670205	300.918
chr1	55063020	55063714	695	30	0.785907	0.531222	0.254685	300.838
chr1	3494238	3495220	983	37	0.751202	0.555907	0.195295	300.08
chr18	57439599	57440465	867	57	0.0462759	0.0939111	-0.0476352	-299.653
chr21	43043304	43043985	682	28	0.778734	0.510541	0.268193	299.286
chr2	90244837	90245332	496	56	0.811006	0.747339	0.0636661	299.044
chr10	72062468	72063355	888	35	0.828382	0.659259	0.169124	298.856
chr10	12483831	12484658	828	22	0.554922	0.240596	0.314326	298.351
chr9	99296297	99297107	811	42	0.427163	0.288373	0.138789	297.197
chr10	129953105	129954251	1147	25	0.506106	0.2167	0.289406	296.558
chr16	81707415	81708513	1099	32	0.414194	0.198223	0.215971	295.846
chr12	130576490	130577086	597	24	0.426828	0.162759	0.264069	294.706
chr10	128481236	128482143	908	28	0.482697	0.228133	0.254564	294.65
chr19	17949041	17950199	1159	53	0.354674	0.250884	0.10379	294.107
chr16	27725061	27726330	1270	24	0.640803	0.296417	0.344386	293.482
chr11	856818	857488	671	27	0.675939	0.42577	0.250168	293.445
chr9	93298862	93299826	965	38	0.514486	0.327388	0.187097	293.148
chr1	1288735	1289150	416	46	0.938872	0.890599	0.0482734	293.112
chr2	113603440	113603865	426	53	0.266035	0.178154	0.0878808	292.642
chr7	151065086	151066540	1455	43	0.797155	0.638709	0.158446	292.212
chr19	37268490	37269027	538	38	0.846083	0.738391	0.107692	292.061
chr19	33426651	33427462	812	26	0.571617	0.286198	0.285419	291.993
chr11	14974096	14975090	995	49	0.240415	0.143271	0.0971436	290.581
chr8	142515063	142515942	880	38	0.411003	0.263762	0.147241	290.502
chr7	131829867	131831080	1214	35	0.546653	0.336658	0.209996	290.415
chr16	87305384	87306301	918	33	0.498498	0.285912	0.212585	289.762
chr17	1134615	1135245	631	27	0.666016	0.290413	0.375602	289.143
chr21	42760625	42761844	1220	36	0.787253	0.592594	0.194659	288.359
chr2	1797876	1798215	340	48	0.610646	0.507071	0.103575	288.297
chr7	150281831	150282474	644	24	0.70434	0.35486	0.34948	288.136
chr18	46968962	46969489	528	42	0.777329	0.906398	-0.129069	-287.884
chr5	958184	959092	909	51	0.169038	0.261146	-0.0921088	-287.519
chr11	95150310	95151034	725	53	0.269957	0.188084	0.0818725	286.998
chr20	62994003	62994769	767	31	0.700016	0.48445	0.215566	286.826
chr16	1342401	1343102	702	36	0.332415	0.178611	0.153804	285.692
chr9	126057158	126057782	625	31	0.589574	0.348653	0.240921	285.67
chr12	16573434	16574406	973	27	0.538896	0.255319	0.283578	285.502
chr21	46699064	46699227	164	39	0.793575	0.744819	0.0487559	285.264
chr19	5086066	5086754	689	27	0.672049	0.440856	0.231193	284.807
chr18	10164461	10165604	1144	27	0.542721	0.252693	0.290028	284.563
chr22	45966139	45966764	626	22	0.588046	0.285326	0.30272	284.175
chr8	37698179	37698868	690	57	0.120041	0.0736182	0.0464228	284.129
chr11	794154	794876	723	38	0.554028	0.397443	0.156585	283.584
chr7	154916249	154916793	545	18	0.694746	0.315037	0.379709	283.389
chr19	4058524	4059329	806	35	0.559764	0.371531	0.188233	281.878
chrX	154460144	154460733	590	37	0.605982	0.447677	0.158306	281.324
chr17	80445057	80446107	1051	36	0.22531	0.0893821	0.135928	281.126
chr2	227407309	227408543	1235	26	0.541202	0.267298	0.273904	280.738
chr17	68258907	68259414	508	42	0.268499	0.165951	0.102548	279.218
chr15	88493366	88494302	937	21	0.459975	0.170599	0.289377	278.448
chr8	143321314	143321766	453	53	0.804002	0.857917	-0.0539141	-277.307
chr15	76172645	76173377	733	20	0.685344	0.333568	0.351776	277.159
chr14	99240591	99240996	406	20	0.790816	0.48735	0.303466	276.837
chr17	17221166	17221767	602	28	0.896803	0.717349	0.179455	275.725
chr1	228634983	228635163	181	25	0.384439	0.529095	-0.144655	-275.418
chr19	48670493	48671860	1368	38	0.544429	0.365535	0.178894	275.133
chr18	13284600	13285139	540	22	0.442731	0.179925	0.262806	274.915
chr5	139740426	139740858	433	17	0.608149	0.236859	0.37129	274.171
chr5	14144575	14144922	348	53	0.0286512	0.00951646	0.0191347	273.275
chr22	49150657	49151562	906	37	0.683804	0.515893	0.167911	273.275
chr3	10463742	10464435	694	19	0.529799	0.190865	0.338934	272.985
chr14	64201813	64202414	602	21	0.776587	0.48964	0.286947	272.906
chr5	3490756	3491594	839	26	0.558225	0.269368	0.288857	272.681
chr9	136695641	136696444	804	34	0.50827	0.312256	0.196013	272.658
chr14	56817175	56817962	788	49	0.0758715	0.0317351	0.0441365	272.625
chr13	42371966	42372238	273	24	0.401232	0.761007	-0.359774	-272.597
chr9	134800871	134801570	700	38	0.603206	0.438429	0.164777	272.514
chr17	81209714	81209928	215	32	0.927223	0.889996	0.0372275	272.473
chr13	113400302	113401034	733	26	0.563439	0.320945	0.242494	271.503
chr6	45663250	45663733	484	56	0.263416	0.200049	0.0633675	270.542
chr22	29688103	29689172	1070	28	0.546688	0.282465	0.264223	270.127
chr11	64057861	64058947	1087	36	0.555926	0.384633	0.171293	269.729
chr19	1855167	1855877	711	33	0.296133	0.151098	0.145034	269.514
chr1	53134752	53135825	1074	28	0.654049	0.400594	0.253455	269.38
chr16	88886745	88887408	664	42	0.661596	0.532929	0.128667	269.368
chr5	1745278	1745890	613	33	0.850944	0.727266	0.123678	268.624
chr16	1068410	1069077	668	30	0.42618	0.226912	0.199267	268.361
chr1	228620376	228620702	327	31	0.703479	0.492633	0.210846	268.032
chr7	1428362	1429012	651	26	0.672656	0.439077	0.233579	266.583
chr16	629189	629917	729	32	0.391056	0.219984	0.171072	265.694
chr10	129136816	129137459	644	27	0.806187	0.600745	0.205442	265.544
chr13	113855325	113856001	677	27	0.784685	0.58908	0.195605	265.396
chr7	138918519	138919199	681	21	0.843522	0.565768	0.277754	265.281
chr6	51874699	51875077	379	27	0.753682	0.586504	0.167178	265.193
chr17	32313780	32315154	1375	32	0.636995	0.409381	0.227614	265.186
chr9	65196209	65196481	273	45	0.794322	0.722989	0.071333	265.01
chr10	1291612	1292254	643	25	0.648756	0.383652	0.265104	264.907
chr2	11395924	11397394	1471	25	0.490402	0.162545	0.327857	264.199
chr10	132722697	132723418	722	33	0.683054	0.530737	0.152317	264.036
chr2	207123827	207124468	642	32	0.826091	0.65243	0.173661	263.555
chr17	2928214	2928874	661	27	0.574972	0.346868	0.228104	263.408
chr4	7894700	7895441	742	20	0.513464	0.196738	0.316726	262.351
chr16	88881181	88881829	649	49	0.231031	0.314041	-0.0830099	-261.445
chr9	131318070	131318828	759	23	0.658972	0.388379	0.270592	260.183
chr2	190760853	190761336	484	47	0.399046	0.308898	0.0901473	260.153
chr15	78777404	78778362	959	36	0.739007	0.570453	0.168554	259.964
chr1	229146943	229147669	727	28	0.571648	0.342135	0.229513	259.274
chr8	61016341	61017554	1214	24	0.758956	0.468981	0.289975	259.096
chr22	27323122	27324527	1406	29	0.357269	0.150065	0.207204	258.846
chr12	3224149	3225055	907	33	0.73406	0.563113	0.170947	258.668
chr2	128282114	128282967	854	26	0.598739	0.345073	0.253666	257.875
chr17	80022877	80023641	765	32	0.418115	0.248586	0.169529	257.196
chr19	47506588	47507845	1258	30	0.508988	0.259254	0.249734	256.159
chr5	180155221	180156088	868	22	0.680753	0.390225	0.290529	255.743
chr17	40091531	40092526	996	24	0.512474	0.206878	0.305596	255.214
chr22	46859153	46859801	649	37	0.954278	0.878415	0.0758623	254.984
chr12	124785623	124786725	1103	33	0.656015	0.465588	0.190427	254.869
chr11	64055642	64056775	1134	26	0.650103	0.379049	0.271053	254.776
chr19	3067718	3068436	719	30	0.434636	0.246462	0.188174	254.391
chr16	85561817	85562916	1100	32	0.458908	0.259441	0.199466	254.288
chr17	80451765	80453232	1468	29	0.498367	0.250089	0.248278	253.967
chr1	143637247	143637830	584	43	0.665245	0.78435	-0.119106	-253.483
chr9	133701419	133702000	582	34	0.655304	0.499107	0.156197	252.936
chr6	108798043	108799486	1444	33	0.647103	0.424834	0.222269	252.87
chr16	67187204	67188052	849	30	0.549369	0.33625	0.213119	252.475
chr1	10756313	10757106	794	27	0.335975	0.124712	0.211263	252.323
chr17	82667526	82668201	676	25	0.646297	0.403082	0.243215	252.103
chrX	47574033	47574588	556	49	0.0443252	0.0887235	-0.0443984	-251.184
chr7	1296338	1297278	941	44	0.650062	0.520934	0.129128	250.955
chr7	44284069	44284649	581	20	0.628268	0.309553	0.318715	250.784
chr22	45334411	45335465	1055	29	0.354143	0.160528	0.193615	250.718
chr8	141734811	141735742	932	29	0.725545	0.519752	0.205794	250.706
chr16	29170340	29171227	888	24	0.742289	0.481969	0.260321	250.693
chr9	134012008	134012256	249	42	0.962944	0.933106	0.0298385	250.264
chr12	124327100	124327608	509	28	0.451334	0.253336	0.197998	250.218
chr8	144267635	144268334	700	37	0.70923	0.549331	0.159899	250.128
chr17	843141	843628	488	21	0.411775	0.179743	0.232032	249.526
chr1	26006686	26007226	541	19	0.547069	0.248955	0.298114	249.06
chr16	85484848	85485567	720	30	0.304343	0.156325	0.148018	248.178
chr7	782161	782469	309	51	0.965928	0.94018	0.025748	248.166
chr9	132638538	132639660	1123	25	0.458146	0.206811	0.251335	247.797
chr17	2386896	2387485	590	27	0.626926	0.423829	0.203097	247.547
chr5	10524364	10525142	779	21	0.503839	0.229544	0.274295	247.523
chr1	10704342	10704850	509	44	0.0722062	0.127274	-0.0550681	-246.994
chr20	61943172	61943428	257	37	0.956044	0.893452	0.0625917	246.906
chr17	80614629	80615957	1329	30	0.639258	0.391356	0.247902	246.877
chr6	169934253	169934769	517	37	0.844188	0.734271	0.109917	246.576
chr15	101171940	101173227	1288	35	0.428549	0.238545	0.190004	246.493
chr12	132159758	132160531	774	30	0.679862	0.493287	0.186575	246.149
chr20	62780013	62780573	561	23	0.549895	0.299605	0.25029	245.454
chr8	122682947	122683901	955	27	0.83836	0.632647	0.205713	245.395
chr9	135147131	135147872	742	27	0.38455	0.174059	0.210491	245.063
chr12	11672243	11673259	1017	21	0.61458	0.273222	0.341357	244.668
chr17	79464007	79464705	699	31	0.426135	0.248715	0.17742	243.913
chr1	3403807	3404454	648	30	0.605216	0.429936	0.17528	243.695
chr21	8215180	8217017	1838	49	0.220083	0.205111	0.0149722	243.622
chr18	79452370	79453430	1061	34	0.353444	0.52835	-0.174907	-243.57
chrX	128606420	128606852	433	43	0.834511	0.752161	0.0823498	243.514
chr17	3911133	3911884	752	29	0.531447	0.332495	0.198952	243.479
chr20	37396012	37396999	988	40	0.34437	0.211789	0.132581	243.369
chr8	64370099	64370524	426	43	0.305854	0.392294	-0.0864395	-242.78
chr2	173216986	173217582	597	22	0.594248	0.34329	0.250958	242.74
chr5	180131338	180132348	1011	33	0.404019	0.214093	0.189927	242.477
chr16	88134398	88135565	1168	33	0.534535	0.312117	0.222418	242.421
chr9	135355552	135356224	673	34	0.766878	0.611172	0.155706	241.878
chr9	113067992	113068255	264	25	0.742963	0.523401	0.219562	241.161
chr9	135291076	135291673	598	21	0.698278	0.432401	0.265878	241.101
chr22	40005072	40006164	1093	27	0.459299	0.203199	0.2561	240.896
chr20	37426017	37426667	651	24	0.582787	0.349561	0.233226	240.643
chr20	62355907	62356631	725	31	0.407462	0.225776	0.181686	239.849
chr1	144643348	144643581	234	24	0.483894	0.316459	0.167435	239.768
chr7	155358181	155358888	708	35	0.495332	0.337051	0.158281	239.396
chr17	81119304	81119741	438	49	0.10472	0.152833	-0.0481123	-239.36
chr7	2266810	2267581	772	31	0.742408	0.569578	0.172829	239.276
chr16	11048140	11048838	699	19	0.802157	0.504145	0.298012	238.657
chr17	74807056	74808121	1066	36	0.34567	0.199429	0.14624	238.609
chr1	22582749	22584172	1424	39	0.373229	0.233328	0.139901	238.393
chr5	3326026	3326530	505	29	0.409166	0.247613	0.161553	238.39
chr1	2122213	2123016	804	36	0.522079	0.785528	-0.263448	-237.834
chr17	67652213	67652872	660	21	0.667785	0.344173	0.323612	237.575
chr17	18950862	18951547	686	25	0.604782	0.343499	0.261283	237.465
chr19	4957899	4958876	978	23	0.748994	0.49295	0.256044	237.121
chr9	134012624	134012856	233	43	0.870208	0.918251	-0.0480431	-236.987
chr2	117803644	117804269	626	35	0.289338	0.428222	-0.138884	-236.945
chr1	22526971	22528163	1193	23	0.600902	0.293868	0.307034	236.899
chr22	24659030	24659458	429	33	0.613993	0.754133	-0.14014	-236.218
chr19	5932155	5933048	894	34	0.751782	0.588251	0.16353	236.009
chr13	110638162	110639023	862	36	0.424264	0.611172	-0.186908	-235.821
chr9	131598185	131598613	429	20	0.735325	0.438265	0.29706	235.587
chr11	33406250	33406834	585	18	0.692061	0.347547	0.344514	235.047
chr7	4712006	4713047	1042	35	0.836707	0.684612	0.152095	234.846
chr17	78974095	78975045	951	37	0.299281	0.177149	0.122132	234.556
chr18	78734073	78734764	692	29	0.776238	0.585702	0.190536	234.368
chr16	30194966	30195163	198	26	0.183676	0.116351	0.0673252	234.024
chr21	44285718	44286098	381	50	0.0707224	0.109797	-0.0390742	-233.989
chr16	17972086	17973054	969	24	0.389681	0.150567	0.239114	233.788
chr16	85228911	85229589	679	31	0.671622	0.494206	0.177416	233.049
chr22	50178025	50178361	337	39	0.376812	0.481527	-0.104716	-232.904
chr17	17352185	17352810	626	26	0.587773	0.373279	0.214494	232.242
chr12	109820584	109821200	617	27	0.49083	0.293387	0.197442	232.081
chr16	49498629	49499748	1120	31	0.436003	0.233399	0.202604	232.035
chr14	91324390	91325006	617	17	0.577722	0.227088	0.350634	231.594
chr8	142023532	142024183	652	27	0.511913	0.326402	0.185511	231.582
chr7	152827400	152828043	644	23	0.80783	0.566521	0.24131	231.534
chr5	176798581	176799238	658	33	0.572471	0.414177	0.158294	231.2
chr4	7226370	7227146	777	32	0.313309	0.176353	0.136956	231.136
chr17	49361818	49362126	309	49	0.0272018	0.0112503	0.0159515	230.911
chr22	45949682	45950257	576	26	0.355661	0.195102	0.160559	229.653
chr9	130519228	130520114	887	27	0.65331	0.443163	0.210147	229.052
chr19	4062081	4062594	514	30	0.783841	0.623393	0.160448	229.03
chr11	47573067	47573741	675	19	0.517909	0.213103	0.304806	228.888
chr17	41909004	41909607	604	20	0.688936	0.385956	0.30298	228.754
chr20	46174607	46174916	310	43	0.0399004	0.0717341	-0.0318337	-228.224
chr17	50111096	50111862	767	20	0.48031	0.202669	0.277641	228.203
chr13	71524465	71525433	969	20	0.750928	0.429894	0.321034	227.832
chr21	42865199	42865758	560	20	0.820846	0.552293	0.268553	227.823
chrX	40173962	40174686	725	37	0.409053	0.271936	0.137117	227.728
chr6	107633570	107634158	589	29	0.471021	0.31731	0.153711	227.37
chr12	124387387	124387872	486	30	0.640544	0.479313	0.16123	227.266
chr4	4862776	4863296	521	41	0.104279	0.170523	-0.0662443	-227.218
chr21	32335025	32335880	856	27	0.56073	0.32886	0.23187	227.155
chr4	1539792	1540355	564	34	0.641425	0.509316	0.132109	226.921
chr8	142193270	142193891	622	22	0.524417	0.278604	0.245813	225.998
chr7	44147160	44147919	760	29	0.391365	0.219895	0.171469	225.957
chr17	79626290	79626979	690	25	0.659204	0.416335	0.242869	225.892
chr1	84758653	84760145	1493	30	0.439085	0.230172	0.208914	225.878
chr20	57792542	57793412	871	30	0.79818	0.608281	0.189899	225.475
chr21	42027651	42028248	598	20	0.539381	0.269733	0.269648	224.566
chr20	46251305	46251637	333	45	0.0400908	0.0693525	-0.0292616	-224.479
chr15	76153275	76154104	830	23	0.495743	0.233104	0.262639	224.286
chr3	133989994	133991064	1071	19	0.655128	0.335146	0.319982	224.196
chr6	15524300	15525351	1052	29	0.798513	0.591767	0.206746	223.734
chr5	133926218	133927166	949	22	0.54664	0.287796	0.258844	223.682
chr1	1432318	1433028	711	32	0.577017	0.404838	0.172179	222.91
chr6	168148928	168150226	1299	32	0.757786	0.549488	0.208299	222.508
chr11	31824576	31825326	751	41	0.43291	0.319231	0.113679	222.402
chr17	79246261	79247186	926	27	0.676526	0.449918	0.226609	222.394
chr1	18279599	18280235	637	17	0.602207	0.248415	0.353792	222.068
chr11	31818759	31819464	706	33	0.780143	0.641293	0.13885	221.823
chr9	129087460	129088285	826	29	0.65098	0.43807	0.21291	221.721
chr7	87146518	87147148	631	22	0.848337	0.620715	0.227622	221.449
chr12	547426	547791	366	16	0.527768	0.204696	0.323073	221.352
chr11	69818545	69818891	347	50	0.0285219	0.0118863	0.0166356	221.077
chr11	69449279	69449981	703	31	0.607102	0.429956	0.177145	220.437
chr16	88923466	88923948	483	19	0.613669	0.355782	0.257887	220.278
chr22	49752476	49753133	658	30	0.412751	0.244088	0.168663	219.541
chr14	96231445	96232448	1004	27	0.521726	0.31612	0.205606	219.401
chr1	11448733	11449490	758	24	0.614919	0.362041	0.252878	219.36
chr22	44648800	44649383	584	19	0.754611	0.477912	0.276699	219.209
chr19	5080246	5080881	636	31	0.669624	0.512007	0.157616	218.81
chr16	49491225	49491989	765	35	0.172491	0.0776272	0.0948639	218.729
chr13	112861990	112862326	337	17	0.747951	0.462864	0.285087	218.39
chr10	70904501	70905445	945	30	0.58508	0.382208	0.202872	218.291
chr15	97692232	97693167	936	22	0.585314	0.290735	0.294578	217.879
chr17	79189259	79189739	481	17	0.562868	0.231855	0.331013	217.622
chr2	99879984	99881080	1097	22	0.782374	0.489581	0.292793	217.344
chr4	140286302	140286964	663	22	0.462521	0.22008	0.242441	217.247
chr17	17745898	17746585	688	25	0.577959	0.374194	0.203765	217.102
chr1	38213546	38214438	893	38	0.44353	0.3204	0.12313	216.886
chr3	177358793	177359557	765	34	0.249974	0.140143	0.109831	216.699
chr19	5352817	5353492	676	24	0.690704	0.467932	0.222772	215.956
chr7	1646941	1647491	551	33	0.275583	0.165997	0.109585	215.658
chr14	56730210	56731198	989	24	0.560429	0.314457	0.245972	215.169
chr1	11396781	11397766	986	30	0.586548	0.391965	0.194583	214.98
chr9	134419631	134420572	942	29	0.385605	0.208879	0.176727	214.97
chr8	142449890	142450221	332	46	0.0324109	0.0149487	0.0174622	214.965
chr8	21223881	21224390	510	13	0.570605	0.161851	0.408754	214.962
chr21	42862133	42862938	806	33	0.46761	0.318055	0.149555	214.959
chr4	4871289	4871874	586	41	0.256376	0.173638	0.0827376	213.893
chr9	129875670	129876265	596	28	0.835368	0.680779	0.154589	213.801
chr7	5237078	5237616	539	28	0.547207	0.370145	0.177062	213.755
chr21	32298033	32299175	1143	28	0.682858	0.442768	0.24009	213.718
chr1	6948469	6950225	1757	31	0.613201	0.385817	0.227384	213.712
chr5	1220710	1221391	682	26	0.754613	0.558742	0.195871	213.6
chr3	198101837	198102439	603	31	0.664868	0.89955	-0.234682	-213.322
chr15	69885567	69886160	594	21	0.313849	0.095786	0.218063	213.27
chr1	2009637	2010342	706	25	0.528105	0.304437	0.223669	213.223
chr19	3280981	3281587	607	26	0.59207	0.385076	0.206993	212.731
chr17	5840560	5841212	653	18	0.622765	0.307077	0.315688	212.694
chr10	622905	623441	537	23	0.733232	0.537392	0.19584	212.356
chr16	85724532	85725363	832	27	0.340091	0.152305	0.187786	211.882
chr5	178325954	178326659	706	21	0.65479	0.381329	0.273461	211.616
chr13	113818317	113818751	435	35	0.855201	0.773332	0.0818687	211.502
chr11	118644898	118645690	793	25	0.867578	0.708852	0.158725	211.261
chr16	11088407	11089096	690	17	0.599994	0.238134	0.36186	210.962
chr19	33750343	33751578	1236	24	0.43215	0.202203	0.229947	210.808
chr5	10735883	10736978	1096	19	0.566136	0.249455	0.316681	210.758
chr19	47496961	47497696	736	24	0.683819	0.454469	0.22935	210.68
chr19	3133033	3133728	696	24	0.523431	0.270271	0.253161	209.315
chr5	3601724	3602281	558	34	0.52495	0.401852	0.123098	209.294
chr17	83153179	83153726	548	28	0.684057	0.531668	0.152388	209.248
chr22	48740310	48740986	677	27	0.798085	0.639862	0.158222	207.926
chr17	50934891	50935809	919	20	0.503864	0.242587	0.261278	207.9
chr16	75075265	75075791	527	12	0.713928	0.269613	0.444315	207.425
chr17	77774010	77774729	720	22	0.745362	0.525219	0.220143	207.151
chr1	1629698	1630363	666	39	0.21677	0.138775	0.0779942	207.12
chr18	79519715	79520305	591	32	0.397482	0.260025	0.137457	207.018
chr16	85079437	85080453	1017	25	0.615939	0.389367	0.226572	206.897
chr10	72086351	72086921	571	24	0.616686	0.395559	0.221127	206.855
chr19	932958	933550	593	33	0.606431	0.479872	0.126559	206.822
chr14	91374908	91375739	832	28	0.505756	0.318307	0.187449	206.748
chr19	17329232	17329625	394	43	0.605966	0.524718	0.0812472	206.47
chr8	130359135	130359844	710	32	0.708106	0.611021	0.0970849	206.325
chr16	72961044	72961579	536	21	0.727897	0.492567	0.23533	206.153
chr4	7324184	7325273	1090	28	0.424357	0.229356	0.195	206.115
chr12	124755135	124755911	777	24	0.419743	0.210951	0.208791	206.053
chr5	179765967	179766718	752	21	0.580674	0.313861	0.266813	205.903
chr19	11174246	11174803	558	33	0.766638	0.630578	0.13606	205.843
chrX	17348016	17348496	481	32	0.78898	0.64525	0.14373	205.794
chr20	63036441	63037117	677	31	0.366037	0.201742	0.164294	205.658
chr5	180170289	180170846	558	28	0.610634	0.444817	0.165817	205.096
chr8	122572979	122573907	929	21	0.603774	0.335773	0.268001	205.088
chr22	48315438	48315937	500	21	0.216759	0.0629675	0.153792	204.961
chr17	80837494	80838158	665	27	0.575431	0.38115	0.19428	204.672
chr2	9408778	9409389	612	18	0.840882	0.576176	0.264706	204.579
chr22	38219361	38220581	1221	28	0.421159	0.219517	0.201642	204.271
chr19	6216358	6217016	659	36	0.253198	0.366577	-0.11338	-203.996
chr10	129872005	129872686	682	16	0.588224	0.23609	0.352134	203.986
chr13	19665414	19666272	859	25	0.755836	0.541515	0.214321	203.444
chr16	84917686	84918412	727	26	0.555405	0.3507	0.204705	203.354
chr8	139847264	139848026	763	31	0.858551	0.730717	0.127834	203.334
chr11	68396332	68397068	737	22	0.537109	0.28893	0.248178	203.157
chr6	9398076	9398779	704	16	0.619628	0.263053	0.356575	203.124
chr17	50608468	50609635	1168	31	0.551341	0.37322	0.178121	202.923
chr19	18723739	18724271	533	25	0.730934	0.54577	0.185164	202.485
chr17	74360774	74361491	718	23	0.270566	0.107686	0.16288	202.28
chr1	5884084	5884683	600	22	0.808472	0.612077	0.196395	202.214
chr7	4861796	4862167	372	41	0.15424	0.216214	-0.0619737	-202.169
chr10	133076790	133077340	551	24	0.809499	0.620626	0.188873	201.952
chr21	45893787	45894851	1065	27	0.7067	0.49525	0.21145	201.747
chr18	13397727	13398340	614	23	0.765971	0.528722	0.237249	201.116
chr20	24964087	24965070	984	20	0.70475	0.422672	0.282078	200.93
chr16	85506918	85507453	536	29	0.291038	0.444536	-0.153499	-200.848
chr14	90553994	90554613	620	22	0.223528	0.0618664	0.161662	200.825
chr9	95494046	95494618	573	35	0.716911	0.572797	0.144114	200.76
chr21	6086561	6086927	367	21	0.675128	0.417876	0.257253	200.755
chr19	898656	899310	655	30	0.297727	0.176927	0.1208	200.676
chr7	149878440	149878953	514	18	0.473886	0.20146	0.272426	200.578
chr1	143497463	143497752	290	41	0.12731	0.0834914	0.0438188	200.335
chr16	88828727	88829225	499	31	0.111581	0.252903	-0.141322	-200.325
chr19	30630853	30631493	641	21	0.342185	0.137147	0.205038	200.278
chr22	49507583	49508293	711	24	0.755308	0.528191	0.227117	199.746
chr9	121971231	121971556	326	30	0.913784	0.818145	0.0956386	199.684
chr1	245298832	245299400	569	15	0.608846	0.241153	0.367693	199.61
chr6	157995294	157995795	502	13	0.751766	0.343911	0.407856	199.588
chr8	124604673	124605794	1122	26	0.235854	0.066807	0.169047	199.358
chr22	45947806	45948384	579	28	0.534186	0.369151	0.165035	199.35
chr5	68225835	68226704	870	20	0.748166	0.475481	0.272684	199.153
chr12	128682683	128683460	778	19	0.623928	0.350806	0.273123	199.06
chr9	95462103	95462980	878	28	0.315248	0.159371	0.155877	198.961
chr9	121822094	121822724	631	27	0.810193	0.630885	0.179308	198.909
chr5	139748445	139748958	514	31	0.159409	0.0773005	0.0821083	198.892
chr9	123381359	123382121	763	34	0.384842	0.528712	-0.14387	-198.669
chr6	16319977	16320851	875	24	0.597624	0.384807	0.212817	198.519
chr4	14862807	14863239	433	37	0.119595	0.0669167	0.0526782	198.372
chr20	50191434	50191710	277	44	0.0311664	0.0116508	0.0195155	198.342
chr7	1260341	1260881	541	32	0.500031	0.36476	0.13527	198.036
chr4	2797704	2798270	567	23	0.578826	0.336213	0.242613	198.032
chr20	25273141	25274107	967	26	0.490608	0.271071	0.219536	197.931
chr16	85619269	85619946	678	24	0.636222	0.437732	0.19849	197.797
chr1	180710823	180711298	476	36	0.947621	0.898009	0.0496121	197.545
chr22	38096969	38097374	406	19	0.529585	0.278544	0.251042	197.322
chr5	179192757	179193563	807	32	0.642284	0.479218	0.163065	197.04
chr9	134012936	134013160	225	27	0.879328	0.942199	-0.0628718	-196.984
chr7	76150124	76150605	482	38	0.43427	0.522321	-0.0880511	-196.89
chr22	29715135	29715804	670	17	0.519745	0.221732	0.298013	196.694
chr22	43561439	43562133	695	22	0.509629	0.251907	0.257723	196.601
chr1	41501552	41502181	630	24	0.485046	0.292083	0.192964	196.589
chr16	85639702	85640108	407	25	0.536249	0.355534	0.180715	196.393
chr19	3655937	3656582	646	33	0.839728	0.73724	0.102489	195.955
chr7	55239792	55240955	1164	27	0.643441	0.428631	0.214811	195.949
chr8	142125953	142126501	549	20	0.571064	0.348521	0.222543	195.882
chr7	75559531	75560038	508	30	0.548206	0.399638	0.148568	195.862
chr7	1562400	1563183	784	29	0.658549	0.482202	0.176347	195.841
chr8	142318334	142318979	646	22	0.572711	0.356099	0.216612	195.485
chr1	210252677	210253214	538	33	0.596987	0.474299	0.122688	195.321
chrX	153724130	153724433	304	39	0.0426428	0.0170604	0.0255824	195.137
chr16	4800284	4801267	984	25	0.69315	0.458903	0.234248	195.077
chr1	10658251	10659015	765	27	0.730118	0.54437	0.185748	194.953
chr7	159007294	159008243	950	27	0.552256	0.36597	0.186286	194.872
chr1	220653154	220653372	219	13	0.629519	0.269535	0.359984	194.799
chr20	36851913	36852724	812	18	0.308451	0.103036	0.205415	194.792
chr17	82899141	82899473	333	41	0.959342	0.929368	0.0299742	194.587
chr1	204257372	204257908	537	29	0.694503	0.530996	0.163507	194.513
chr4	1951682	1952349	668	20	0.841235	0.619042	0.222193	194.496
chr16	6645924	6646768	845	26	0.679606	0.492947	0.186659	194.428
chr9	135995838	135996358	521	27	0.667806	0.501834	0.165973	194.354
chr1	226657833	226658974	1142	28	0.294123	0.499807	-0.205684	-194.174
chr22	29717140	29717653	514	14	0.539964	0.207995	0.331969	194.104
chr19	2425210	2425507	298	42	0.254517	0.197625	0.0568919	193.997
chrX	40109564	40109853	290	40	0.0314351	0.0117396	0.0196955	193.729
chr3	150820021	150820369	349	33	0.946934	0.827709	0.119224	193.721
chr17	78450165	78450787	623	28	0.778301	0.612478	0.165823	193.668
chr1	3524231	3524926	696	27	0.512969	0.328846	0.184122	193.549
chr16	2953737	2954448	712	25	0.467278	0.255985	0.211294	193.528
chr4	8747338	8747807	470	31	0.768673	0.660235	0.108438	193.523
chr22	18997916	18998416	501	28	0.459938	0.308101	0.151837	193.181
chr17	36765526	36765829	304	16	0.814161	0.433222	0.380938	192.808
chr9	131625970	131626494	525	25	0.795223	0.64052	0.154702	192.695
chr11	126518012	126518668	657	19	0.507696	0.247458	0.260237	192.591
chr14	91369694	91370125	432	18	0.624525	0.345576	0.278949	192.506
chr14	97832451	97833249	799	19	0.526739	0.256173	0.270566	192.477
chr4	6894878	6895366	489	20	0.847846	0.612362	0.235484	192.004
chr8	141735864	141736500	637	31	0.806978	0.672055	0.134923	191.714
chr7	2066097	2066773	677	31	0.417808	0.269705	0.148103	191.692
chr17	79520073	79520769	697	29	0.482801	0.333972	0.148828	191.518
chr1	22153623	22154427	805	26	0.761742	0.588045	0.173697	191.515
chr10	129870121	129870762	642	22	0.594615	0.360904	0.233711	191.352
chr11	70670202	70670826	625	22	0.532136	0.335231	0.196906	191.341
chr17	2018983	2019638	656	21	0.659063	0.429283	0.22978	191.2
chr8	143501952	143502747	796	27	0.825289	0.691653	0.133637	191.139
chr22	20235583	20236220	638	25	0.782325	0.621568	0.160757	190.912
chr1	3779447	3780219	773	34	0.874746	0.773154	0.101593	190.852
chr16	85541982	85542713	732	19	0.552968	0.294073	0.258895	190.749
chr1	54584486	54584939	454	20	0.754087	0.488105	0.265982	190.681
chr6	45062418	45062939	522	31	0.915508	0.821133	0.0943742	190.654
chr8	132319483	132319767	285	13	0.662295	0.296265	0.36603	190.572
chr22	38113709	38114484	776	27	0.510521	0.309715	0.200806	190.384
chr7	70406335	70407127	793	16	0.570167	0.204832	0.365335	190.226
chr19	14160071	14160553	483	23	0.699705	0.49449	0.205215	190.175
chr19	795070	795722	653	35	0.0613749	0.140739	-0.0793646	-189.841
chr1	36870846	36871782	937	23	0.527866	0.274592	0.253273	189.715
chr17	83208431	83208741	311	25	0.82599	0.619311	0.206679	189.547
chr11	132256407	132257166	760	20	0.40995	0.188938	0.221012	189.391
chr9	131593906	131594452	547	18	0.703021	0.445225	0.257795	189.379
chr18	28783798	28784071	274	20	0.662566	0.935087	-0.272521	-189.294
chr15	74133683	74134126	444	39	0.0317038	0.0593184	-0.0276146	-189.248
chr3	127101359	127102104	746	21	0.829598	0.627028	0.20257	189.041
chr5	3269278	3269871	594	26	0.700669	0.509774	0.190895	189.024
chr11	31802455	31802826	372	21	0.153143	0.0365	0.116643	188.902
chr2	239609197	239609972	776	28	0.59671	0.423889	0.172822	188.865
chrX	21657175	21657592	418	38	0.899178	0.840259	0.0589199	188.738
chr6	14641513	14642288	776	23	0.655859	0.430933	0.224926	188.695
chr20	20365254	20365782	529	36	0.0586087	0.10895	-0.0503416	-188.009
chr5	3606422	3606853	432	40	0.316012	0.235924	0.0800879	187.965
chr7	2247408	2247944	537	27	0.533157	0.347396	0.185762	187.848
chr1	205256939	205257583	645	20	0.634959	0.378492	0.256466	187.573
chr17	74015881	74016490	610	17	0.469038	0.192529	0.276509	187.554
chr11	64119721	64120177	457	23	0.746424	0.54929	0.197134	187.224
chr5	969358	969984	627	19	0.522978	0.246737	0.276241	187.141
chr5	127229505	127230006	502	37	0.0300948	0.0663012	-0.0362064	-187.093
chr3	195123306	195123985	680	19	0.479301	0.229238	0.250063	186.847
chr11	117823526	117824404	879	29	0.446873	0.277602	0.169272	186.701
chr18	77304192	77305779	1588	26	0.673215	0.435568	0.237647	186.385
chr7	151833276	151834103	828	23	0.631788	0.402021	0.229767	186.322
chr17	17403674	17404348	675	21	0.352888	0.156188	0.1967	186.317
chr1	151711134	151712036	903	27	0.50685	0.315608	0.191242	186.096
chr13	113001803	113002258	456	36	0.183447	0.111634	0.0718132	185.766
chr5	159095157	159095788	632	30	0.546637	0.403211	0.143425	185.674
chr7	5478761	5479503	743	32	0.507079	0.368519	0.13856	185.622
chr17	81123156	81123646	491	26	0.726642	0.56206	0.164583	185.557
chr16	81565396	81566120	725	25	0.755671	0.584144	0.171526	185.4
chr7	131795073	131795876	804	21	0.681607	0.437057	0.24455	185.377
chr17	78227225	78227978	754	19	0.533271	0.270454	0.262817	185.324
chr19	4439095	4439757	663	19	0.706548	0.444951	0.261597	185.3
chr1	144643000	144643227	228	30	0.379452	0.28184	0.0976112	184.941
chr8	134499405	134500091	687	24	0.817411	0.636185	0.181226	184.308
chr10	79286182	79286794	613	24	0.400483	0.220793	0.17969	184.156
chr12	3246763	3247901	1139	26	0.449979	0.230757	0.219223	183.936
chr10	5910335	5911138	804	19	0.631637	0.356136	0.275502	183.92
chr21	36250318	36251229	912	23	0.685871	0.446787	0.239084	183.904
chr10	125026398	125026949	552	36	0.593418	0.70032	-0.106902	-183.778
chr16	84482241	84483014	774	24	0.668001	0.478441	0.18956	183.769
chr22	29706721	29707385	665	25	0.715586	0.544284	0.171302	183.759
chr4	818462	818964	503	30	0.776531	0.6685	0.108031	183.472
chr5	3220827	3221348	522	26	0.883349	0.763032	0.120317	183.389
chr19	1074728	1075038	311	35	0.599619	0.686407	-0.0867875	-183.129
chr8	125385756	125386615	860	29	0.599517	0.441946	0.157571	182.931
chr17	44871304	44871866	563	21	0.880708	0.702712	0.177996	182.717
chr17	10624800	10625400	601	16	0.554338	0.23835	0.315988	182.654
chr16	88207162	88207367	206	23	0.652504	0.777576	-0.125073	-182.504
chrX	52932142	52932548	407	29	0.825873	0.933102	-0.10723	-182.002
chr16	88390752	88391279	528	16	0.625823	0.339158	0.286666	181.99
chr19	13214172	13214899	728	23	0.733096	0.504133	0.228963	181.619
chr2	99867665	99868080	416	13	0.513344	0.15354	0.359805	181.53
chr21	42651725	42652710	986	22	0.327868	0.137334	0.190533	181.408
chr3	127760407	127760970	564	19	0.743011	0.513051	0.22996	181.322
chr5	28927538	28927934	397	36	0.411691	0.533663	-0.121972	-181.321
chrX	57137041	57137472	432	29	0.267825	0.15391	0.113915	181.292
chr6	3224828	3225174	347	32	0.658678	0.567293	0.0913848	181.178
chr21	44970067	44970695	629	23	0.713782	0.518342	0.19544	180.876
chr9	38680665	38681549	885	21	0.707944	0.429748	0.278196	180.732
chr6	166442312	166442716	405	19	0.677095	0.424481	0.252615	180.624
chr19	853269	853490	222	29	0.193235	0.119539	0.0736961	180.317
chr6	168132514	168133049	536	32	0.204804	0.113243	0.0915613	180.148
chr14	105466400	105466785	386	37	0.346045	0.433815	-0.0877698	-179.966
chr22	47547807	47548666	860	24	0.743865	0.547239	0.196626	179.656
chr11	310391	311306	916	24	0.167151	0.0902899	0.0768615	179.593
chr6	170080617	170081258	642	30	0.0895006	0.0307314	0.0587692	179.386
chr12	560886	561619	734	28	0.665052	0.515281	0.14977	179.312
chr19	13010149	13010504	356	36	0.126007	0.195064	-0.0690565	-179.262
chr20	62316745	62317161	417	30	0.510891	0.383519	0.127372	179.05
chr1	144152953	144153137	185	37	0.919409	0.841916	0.077493	178.826
chr11	106990275	106990634	360	11	0.650538	0.233379	0.417159	178.723
chr7	98034304	98035120	817	23	0.511273	0.335198	0.176075	178.695
chr10	132982982	132983290	309	29	0.720186	0.636771	0.0834152	178.576
chr1	234356739	234357227	489	34	0.641348	0.540393	0.100955	178.57
chr12	132205377	132205846	470	33	0.0294062	0.0686276	-0.0392214	-178.558
chr8	48834800	48835269	470	25	0.783273	0.645506	0.137767	178.254
chr16	87370063	87370982	920	23	0.610327	0.396487	0.213839	178.099
chr9	126683212	126683477	266	35	0.0733089	0.0414113	0.0318976	177.984
chr12	120350647	120351412	766	25	0.361457	0.173874	0.187583	177.904
chr5	3320608	3321226	619	21	0.727559	0.495248	0.232312	177.881
chr2	115161394	115161629	236	39	0.0283507	0.0117655	0.0165852	177.611
chr21	46036358	46036864	507	28	0.808082	0.683888	0.124194	177.297
chr16	12038323	12039028	706	20	0.7274	0.48921	0.23819	176.69
chr1	229028547	229029875	1329	21	0.408327	0.159198	0.249129	176.497
chr17	75130177	75130743	567	27	0.604157	0.454206	0.149951	176.486
chr12	57225195	57225605	411	37	0.0404078	0.0750204	-0.0346126	-176.246
chr9	133954144	133954751	608	24	0.786534	0.625273	0.161261	176.167
chr12	57203197	57203683	487	30	0.869564	0.774669	0.0948947	176.128
chr19	33674043	33674865	823	16	0.491527	0.210239	0.281288	176.125
chr1	1208143	1208678	536	28	0.283137	0.159668	0.123469	176.089
chr2	129934081	129934466	386	32	0.0412423	0.0888232	-0.0475809	-176.05
chr17	806537	807039	503	26	0.639262	0.486036	0.153226	175.898
chr1	239823740	239824337	598	18	0.629788	0.360021	0.269766	175.852
chr17	39612232	39612976	745	25	0.257051	0.128272	0.128778	175.763
chr12	132474635	132474842	208	26	0.514415	0.387468	0.126947	175.406
chr3	59769162	59769843	682	14	0.617826	0.236069	0.381757	175.29
chr1	29451373	29451817	445	16	0.708051	0.429749	0.278302	175.162
chr10	89837302	89837753	452	34	0.0912163	0.0498367	0.0413796	175.125
chr4	7910582	7911084	503	20	0.59356	0.372086	0.221474	175.111
chr1	36365964	36366474	511	19	0.307452	0.108198	0.199254	174.859
chr11	61495955	61496383	429	21	0.432916	0.246524	0.186392	174.768
chr8	266214	266703	490	33	0.0954279	0.162754	-0.0673264	-174.738
chr19	50693862	50694523	662	27	0.0889243	0.0255283	0.063396	174.698
chr6	3294884	3295604	721	26	0.355998	0.193004	0.162994	174.497
chr21	40547811	40548449	639	21	0.613515	0.377594	0.235922	174.491
chrX	12973236	12973888	653	17	0.571266	0.283971	0.287295	174.444
chr2	3183804	3184486	683	22	0.86832	0.705072	0.163247	174.31
chr8	60908632	60909144	513	22	0.211989	0.0830633	0.128925	173.981
chr3	10972984	10973348	365	14	0.64474	0.338741	0.305999	173.943
chr19	17393873	17394192	320	37	0.369054	0.445702	-0.0766473	-173.592
chr5	171667908	171668332	425	28	0.305288	0.435738	-0.13045	-173.446
chr5	178467858	178468281	424	19	0.514289	0.29097	0.223319	173.37
chr16	85424468	85424948	481	25	0.661015	0.523282	0.137733	173.303
chr1	29883946	29884390	445	15	0.67065	0.367789	0.302861	173.274
chr22	27066839	27067308	470	15	0.560915	0.2431	0.317815	173.21
chr2	240630473	240630924	452	25	0.784718	0.658392	0.126326	173.173
chr11	72012995	72013646	652	31	0.483831	0.623393	-0.139562	-172.708
chr7	16586366	16586825	460	29	0.740664	0.633869	0.106795	172.66
chr21	43451338	43451704	367	21	0.651233	0.389548	0.261686	172.533
chr11	120066691	120067543	853	16	0.650596	0.305435	0.34516	172.185
chr1	228425034	228425331	298	34	0.970751	0.942432	0.0283188	171.984
chr5	137598661	137599922	1262	22	0.464657	0.276273	0.188384	171.945
chr7	2001565	2002002	438	22	0.78455	0.622893	0.161657	171.835
chr15	90637646	90638664	1019	21	0.354894	0.134888	0.220005	171.792
chr22	48596378	48596964	587	20	0.643788	0.410427	0.233361	171.714
chr16	84087042	84087959	918	23	0.808917	0.597788	0.211128	171.648
chr9	128728559	128729448	890	26	0.594729	0.396933	0.197795	171.645
chr14	98634888	98635392	505	17	0.536068	0.271414	0.264655	171.643
chr17	81076325	81076889	565	16	0.558634	0.289965	0.26867	171.624
chr5	10639278	10639389	112	21	0.859492	0.918017	-0.058525	-171.538
chr16	23407923	23408387	465	27	0.559589	0.406627	0.152962	171.439
chr1	233627370	233627650	281	12	0.538717	0.164752	0.373964	171.408
chr7	69256662	69257419	758	19	0.587281	0.322665	0.264616	171.407
chr3	11119	11219	101	27	0.557263	0.621433	-0.06417	-171.061
chr1	154747658	154748940	1283	26	0.412083	0.251719	0.160364	170.913
chr7	155166056	155166555	500	14	0.593739	0.288077	0.305662	170.898
chr4	1061326	1062171	846	22	0.615886	0.391979	0.223907	170.645
chr8	143505847	143506414	568	25	0.839555	0.695644	0.143911	170.562
chr21	6434978	6435552	575	20	0.844308	0.558968	0.28534	170.518
chr2	95312357	95312988	632	28	0.844194	0.72932	0.114874	170.301
chr22	49663154	49663628	475	22	0.834435	0.658964	0.175471	169.965
chr1	23993728	23993928	201	24	0.943819	0.888905	0.0549141	169.773
chr16	85618084	85618720	637	16	0.738295	0.446301	0.291995	169.625
chr16	974544	975170	627	29	0.5028	0.370004	0.132796	169.55
chr17	39572682	39573247	566	23	0.45734	0.286003	0.171337	169.319
chr4	60703562	60703836	275	24	0.693018	0.888765	-0.195746	-169.21
chr13	113410165	113410630	466	29	0.844412	0.745804	0.0986083	169.136
chr11	100637692	100638351	660	19	0.73023	0.444668	0.285562	169.101
chr20	46174212	46174553	342	30	0.100637	0.16072	-0.0600835	-169.062
chr22	21308634	21308886	253	26	0.938678	0.894976	0.0437018	168.936
chr7	32250325	32251311	987	22	0.557555	0.313299	0.244256	168.896
chr6	35048388	35049333	946	21	0.491907	0.274528	0.217379	168.796
chr2	128299495	128300225	731	17	0.594682	0.334512	0.260169	168.665
chr17	83068355	83068537	183	27	0.773079	0.813913	-0.040834	-168.61
chr17	28405086	28405426	341	24	0.193233	0.0942607	0.0989724	168.561
chr16	87924425	87925183	759	29	0.587044	0.440569	0.146475	168.458
chr13	46571228	46572452	1225	17	0.498438	0.209116	0.289321	168.364
chr21	42858207	42858767	561	18	0.781032	0.533025	0.248007	168.335
chr1	244054973	244055301	329	29	0.616883	0.487864	0.129019	168.292
chr15	92634216	92635725	1510	20	0.51983	0.229493	0.290337	168.272
chr11	131463949	131464875	927	25	0.396725	0.218181	0.178545	168.21
chr22	20357937	20358111	175	29	0.920044	0.950329	-0.0302846	-168.206
chr12	122525844	122526117	274	22	0.163631	0.0744659	0.089165	168.181
chr5	176784698	176785536	839	22	0.295733	0.13063	0.165103	168.149
chr18	57648450	57648778	329	32	0.562128	0.46895	0.0931779	168.118
chr22	43745300	43746139	840	20	0.66798	0.42497	0.24301	167.94
chr12	111169420	111170116	697	17	0.634013	0.370203	0.26381	167.651
chr9	130917092	130917584	493	26	0.768098	0.639257	0.128841	167.398
chr17	403176	404137	962	20	0.959861	0.910902	0.048959	167.315
chr11	122757858	122758777	920	25	0.700465	0.52108	0.179385	167.233
chrX	47244793	47245613	821	24	0.860443	0.694316	0.166126	166.935
chr16	81692145	81692538	394	19	0.780126	0.580106	0.200019	166.78
chr16	12543403	12543888	486	16	0.737969	0.481495	0.256475	166.626
chr8	127315819	127316024	206	22	0.957234	0.920923	0.0363116	166.552
chr7	99267915	99268555	641	15	0.541028	0.265293	0.275735	166.414
chr22	46107164	46107780	617	31	0.129892	0.0679586	0.0619336	166.343
chr12	122867964	122868444	481	25	0.790353	0.661863	0.12849	166.197
chr13	30871202	30871948	747	28	0.712162	0.565631	0.146531	166.04
chr1	944530	945251	722	22	0.28654	0.118897	0.167643	166
chr1	149391076	149391296	221	22	0.0667719	0.0308411	0.0359308	165.974
chr7	2007006	2007452	447	24	0.710182	0.556184	0.153998	165.974
chr16	85625074	85625608	535	32	0.234315	0.148481	0.0858348	165.954
chr20	50014844	50015340	497	23	0.453414	0.273282	0.180132	165.942
chr19	5269110	5269644	535	26	0.887115	0.790275	0.0968402	165.77
chr8	141029626	141030452	827	23	0.700825	0.489777	0.211048	165.766
chr22	38777059	38777557	499	28	0.886361	0.800333	0.0860277	165.713
chr10	78381131	78381616	486	22	0.364889	0.188855	0.176033	165.548
chr1	33515135	33516272	1138	19	0.690262	0.432538	0.257723	165.485
chr4	1370195	1370635	441	26	0.828718	0.71367	0.115047	165.396
chr18	8662472	8663248	777	23	0.626084	0.432253	0.193832	165.299
chr6	170265562	170266076	515	26	0.498372	0.350464	0.147909	165.285
chr6	157177811	157178465	655	20	0.803156	0.577898	0.225259	165.28
chr16	87988294	87989034	741	18	0.629941	0.368515	0.261425	165.232
chr17	299485	299982	498	27	0.578204	0.369478	0.208726	165.101
chr1	22516896	22517422	527	16	0.814045	0.555562	0.258483	165.082
chr19	18774792	18775262	471	27	0.888895	0.806635	0.0822607	164.963
chr9	93155784	93156472	689	16	0.63324	0.347924	0.285316	164.934
chr7	345832	346515	684	23	0.825737	0.683655	0.142082	164.6
chr4	143912026	143912257	232	35	0.179658	0.130343	0.0493155	164.549
chr7	23455059	23456131	1073	24	0.810969	0.666066	0.144904	164.469
chrX	119685912	119687289	1378	21	0.600566	0.380423	0.220143	164.433
chr9	81863878	81864153	276	23	0.549891	0.756346	-0.206455	-164.365
chr7	960071	960586	516	24	0.677973	0.523279	0.154694	164.359
chr3	50470704	50471281	578	21	0.631331	0.409875	0.221457	164.257
chr9	132587242	132587566	325	34	0.0941045	0.0542681	0.0398364	164.215
chr22	18219779	18220029	251	27	0.276247	0.648656	-0.372409	-164.173
chr14	105335895	105336398	504	25	0.645784	0.494813	0.150971	164.063
chr2	230990725	230990982	258	36	0.447964	0.384581	0.0633829	163.962
chr18	13290902	13291796	895	18	0.769511	0.476194	0.293317	163.83
chr7	34906239	34906657	419	29	0.508358	0.401927	0.106431	163.715
chr5	3599703	3599992	290	35	0.270726	0.20548	0.0652458	163.706
chr7	1381234	1381768	535	19	0.657039	0.445412	0.211628	163.578
chr5	7300822	7301152	331	18	0.901733	0.816029	0.0857039	163.539
chr7	64574873	64575339	467	28	0.105379	0.195902	-0.0905236	-163.431
chr2	44556485	44556764	280	23	0.677799	0.821966	-0.144167	-163.423
chr2	45759332	45759824	493	15	0.448477	0.156172	0.292305	163.169
chr2	23617685	23618119	435	18	0.658165	0.411667	0.246498	163.168
chr17	76391155	76391737	583	25	0.81483	0.692091	0.122739	163.146
chr4	3605247	3605800	554	23	0.323247	0.161133	0.162114	162.942
chr19	33429806	33430530	725	19	0.317318	0.121746	0.195571	162.904
chr9	130472178	130472599	422	20	0.502011	0.297971	0.20404	162.797
chrX	153556768	153557196	429	14	0.565908	0.256012	0.309895	162.602
chr20	24411027	24411460	434	15	0.864868	0.609451	0.255417	162.427
chr6	158033387	158034413	1027	28	0.891744	0.790792	0.100952	162.278
chr14	104210887	104211612	726	24	0.697641	0.514154	0.183486	161.999
chr17	79465449	79466114	666	21	0.433031	0.254546	0.178485	161.959
chr8	144313638	144313859	222	33	0.102835	0.16921	-0.066375	-161.905
chr1	2300854	2301291	438	30	0.772439	0.678899	0.0935407	161.837
chr11	1500665	1501335	671	25	0.762591	0.617038	0.145553	161.76
chr16	32188126	32188354	229	27	0.478902	0.302279	0.176623	161.674
chr5	356600	356817	218	19	0.948403	0.894002	0.0544017	161.531
chr19	55525402	55526031	630	24	0.48335	0.325629	0.157721	161.413
chr8	140147721	140148262	542	18	0.668536	0.427502	0.241034	161.346
chr6	41593347	41593786	440	26	0.419122	0.269568	0.149553	161.242
chr11	3231795	3232429	635	23	0.584405	0.38545	0.198955	161.197
chr18	8799722	8800315	594	25	0.529862	0.362892	0.166969	161.181
chr13	33203873	33204941	1069	17	0.602487	0.300745	0.301742	161.157
chr2	9378808	9379443	636	21	0.788295	0.608721	0.179575	161.131
chr10	78963620	78964173	554	18	0.280526	0.102355	0.178171	161.074
chr20	38883141	38883615	475	19	0.254811	0.0866817	0.168129	160.813
chr15	100659887	100660396	510	21	0.781765	0.606705	0.175059	160.682
chr10	118968291	118968972	682	20	0.618009	0.363938	0.254071	160.624
chr1	63675084	63675790	707	14	0.502606	0.185701	0.316904	160.482
chr18	46336983	46337692	710	15	0.404411	0.112598	0.291813	160.199
chr1	102582156	102582412	257	20	0.807618	0.533631	0.273987	160.142
chr18	37253592	37253839	248	30	0.0638682	0.111205	-0.0473364	-160.075
chr1	235917995	235918615	621	19	0.585593	0.295213	0.290379	159.97
chr3	50408244	50408910	667	19	0.510795	0.279963	0.230832	159.903
chr11	403004	403258	255	32	0.680714	0.600163	0.0805513	159.775
chr9	134286254	134286764	511	19	0.405537	0.209828	0.195709	159.759
chr19	40693757	40694748	992	20	0.715682	0.460446	0.255237	159.746
chr1	180947904	180948737	834	25	0.642769	0.456514	0.186255	159.741
chr9	130137036	130137920	885	26	0.694877	0.524722	0.170155	159.532
chr6	32308373	32308592	220	18	0.679329	0.957957	-0.278628	-159.521
chr8	7863175	7863808	634	21	0.569583	0.340369	0.229214	159.508
chr9	36119604	36120221	618	24	0.813607	0.663597	0.150011	159.348
chr20	37408391	37409153	763	22	0.194958	0.0647691	0.130189	159.261
chr17	4488751	4489367	617	24	0.513166	0.356081	0.157085	159.17
chr8	48514515	48514801	287	31	0.235345	0.151409	0.0839365	158.959
chr4	8044540	8045066	527	19	0.58796	0.360048	0.227913	158.809
chr8	139463030	139463301	272	24	0.947251	0.856379	0.0908727	158.686
chr12	2239308	2240060	753	22	0.563373	0.383439	0.179934	158.677
chr12	2555630	2556049	420	18	0.474926	0.226422	0.248505	158.399
chr8	139845910	139846465	556	18	0.518508	0.278926	0.239581	158.372
chr7	835631	836288	658	24	0.638654	0.484831	0.153823	158.3
chr17	50129868	50130089	222	33	0.0310986	0.0124118	0.0186868	158.21
chr22	48711623	48712016	394	24	0.869568	0.762934	0.106635	158.203
chrX	153908187	153908684	498	22	0.606899	0.407836	0.199064	158.147
chr20	63834103	63834923	821	20	0.614506	0.402414	0.212092	158.046
chr11	64352490	64353111	622	22	0.687466	0.522534	0.164932	158.035
chr10	3556344	3556709	366	30	0.807929	0.715625	0.0923035	158.019
chr5	146690614	146691378	765	14	0.56725	0.208736	0.358514	157.981
chr22	45952474	45953227	754	29	0.612618	0.47868	0.133938	157.953
chr1	2327626	2328028	403	30	0.721852	0.612727	0.109125	157.823
chr9	132588313	132589117	805	31	0.128313	0.0678049	0.0605078	157.78
chr10	131178663	131179230	568	26	0.857157	0.743614	0.113543	157.758
chr2	130427625	130427964	340	30	0.0168481	0.0557198	-0.0388717	-157.688
chr21	45200786	45201368	583	15	0.657231	0.354855	0.302376	157.596
chr4	1608440	1609142	703	26	0.38656	0.252105	0.134455	157.592
chr8	22228577	22229180	604	25	0.558433	0.389512	0.168921	157.564
chr16	57741389	57741967	579	21	0.650501	0.460371	0.19013	157.313
chr7	148588633	148589453	821	18	0.410735	0.160877	0.249859	157.279
chr2	128417992	128418365	374	28	0.941044	0.863643	0.0774002	157.222
chr16	13779558	13780273	716	20	0.727278	0.521927	0.205351	157.189
chr12	125140282	125140932	651	21	0.352064	0.168543	0.18352	157.01
chr9	133570178	133570642	465	26	0.253345	0.152721	0.100624	156.958
chr5	178470137	178470877	741	22	0.742284	0.532969	0.209315	156.749
chr17	6305535	6306044	510	12	0.646186	0.233411	0.412775	156.747
chr16	85041216	85041844	629	21	0.337043	0.15853	0.178513	156.745
chr3	62421039	62421643	605	17	0.461733	0.201567	0.260166	156.704
chr15	25718795	25719689	895	19	0.653412	0.417854	0.235557	156.659
chr1	44219917	44220308	392	18	0.715986	0.477198	0.238788	156.213
chr14	65789275	65789989	715	19	0.405904	0.19639	0.209514	156.001
chr7	45716852	45717240	389	14	0.74694	0.451398	0.295542	155.89
chr10	128483130	128483709	580	23	0.812996	0.660659	0.152337	155.835
chr18	10246973	10247681	709	21	0.765107	0.586735	0.178373	155.709
chr10	132733583	132734068	486	17	0.828936	0.630944	0.197992	155.671
chr13	101452456	101452919	464	17	0.669003	0.449257	0.219746	155.546
chr5	178397212	178397857	646	24	0.375415	0.228283	0.147132	155.473
chr10	44206244	44206688	445	22	0.751873	0.566405	0.185468	155.145
chr9	126502711	126503253	543	21	0.742001	0.573247	0.168754	155.058
chr1	29577747	29578396	650	19	0.652429	0.446411	0.206018	155.057
chr8	29522496	29523256	761	17	0.453133	0.21314	0.239993	154.899
chr15	90629142	90629669	528	14	0.794178	0.527591	0.266587	154.869
chr11	64097402	64097873	472	22	0.442598	0.26531	0.177288	154.74
chr2	120486804	120487512	709	14	0.7148	0.373134	0.341666	154.72
chrX	51279941	51280333	393	31	0.880324	0.937907	-0.0575833	-154.682
chr21	5128027	5128285	259	29	0.0507819	0.0233738	0.0274081	154.598
chr7	3026970	3027570	601	18	0.806084	0.580131	0.225953	154.567
chr8	600827	601408	582	21	0.616988	0.428091	0.188897	154.551
chr22	49141214	49142340	1127	25	0.776534	0.614625	0.161909	154.542
chr21	45125950	45126621	672	13	0.547913	0.22226	0.325653	154.395
chr1	10674964	10675606	643	24	0.171897	0.326697	-0.1548	-154.286
chr8	11770699	11771359	661	19	0.404396	0.213288	0.191108	154.232
chr17	57518341	57519463	1123	24	0.358947	0.201551	0.157397	154.164
chr16	88936373	88936845	473	26	0.427334	0.303861	0.123472	154.15
chr1	18830371	18830829	459	20	0.622814	0.407809	0.215005	154.104
chr19	5050716	5051301	586	24	0.777721	0.637952	0.139769	153.984
chr12	41907065	41907341	277	10	0.541145	0.138269	0.402875	153.874
chr19	2127715	2128159	445	21	0.668011	0.510859	0.157152	153.812
chr20	46176701	46177161	461	15	0.631699	0.362033	0.269666	153.778
chr16	1643455	1644058	604	16	0.855955	0.643318	0.212637	153.72
chr16	89804992	89805663	672	19	0.610456	0.377223	0.233232	153.668
chr17	4180673	4181481	809	15	0.782985	0.494448	0.288537	153.621
chr15	23303387	23303533	147	21	0.16851	0.109176	0.059334	153.595
chr10	70679407	70679951	545	15	0.615993	0.308013	0.30798	153.507
chr12	124445187	124445519	333	29	0.180808	0.110167	0.0706416	153.503
chr2	15842997	15843601	605	26	0.6414	0.508614	0.132787	153.332
chr12	57224880	57225138	259	30	0.0529962	0.091764	-0.0387678	-153.236
chr8	17114841	17115113	273	23	0.983932	0.927231	0.0567011	152.832
chr19	38088203	38089018	816	21	0.721784	0.503364	0.21842	152.827
chr3	12990808	12991489	682	17	0.56422	0.318725	0.245495	152.775
chr6	30744167	30744381	215	22	0.357629	0.112209	0.24542	152.765
chr17	7767190	7768076	887	26	0.786596	0.65677	0.129826	152.74
chr8	65144992	65145676	685	18	0.35698	0.146262	0.210719	152.673
chr10	17734636	17735618	983	17	0.628997	0.325812	0.303185	152.669
chr12	108811413	108812016	604	24	0.421079	0.578092	-0.157013	-152.478
chr14	101844191	101844589	399	20	0.840604	0.690557	0.150048	152.464
chr16	694035	694253	219	32	0.0443601	0.0743938	-0.0300337	-152.335
chr6	40275964	40276505	542	16	0.607965	0.377947	0.230018	152.264
chr11	133929828	133930369	542	24	0.238891	0.381111	-0.142219	-152.258
chr12	109520828	109521423	596	13	0.716121	0.392441	0.32368	152.143
chr21	41830826	41831325	500	16	0.652125	0.408099	0.244027	152.054
chr17	81406560	81406922	363	30	0.468681	0.353371	0.11531	151.888
chr6	148452853	148453403	551	18	0.634944	0.394441	0.240503	151.604
chr11	792916	793780	865	22	0.593207	0.432398	0.16081	151.554
chr17	74796585	74797449	865	15	0.726191	0.406	0.320191	151.437
chr5	178768239	178768784	546	22	0.800604	0.653951	0.146653	151.428
chr11	116458999	116459514	516	16	0.599134	0.333942	0.265192	151.298
chr7	67854057	67854744	688	19	0.433433	0.250165	0.183268	151.178
chr1	68050455	68050835	381	26	0.555297	0.456687	0.0986098	151.142
chr16	81593347	81593856	510	21	0.553881	0.385058	0.168823	151.071
chr19	2622481	2622767	287	28	0.908642	0.852914	0.0557284	151.054
chr9	125623724	125623921	198	20	0.79734	0.92925	-0.131911	-151.019
chr13	113822762	113823363	602	29	0.845306	0.757235	0.0880706	150.921
chr19	38565332	38565530	199	28	0.0281933	0.0519183	-0.023725	-150.866
chr7	1226421	1227276	856	25	0.109094	0.03494	0.0741535	150.756
chr2	204263824	204264976	1153	26	0.319098	0.162341	0.156757	150.692
chr12	174443	174936	494	24	0.63349	0.473122	0.160368	150.657
chr16	26129988	26130497	510	12	0.67981	0.328524	0.351285	150.61
chr16	49590382	49590963	582	15	0.605218	0.332557	0.272662	150.561
chr5	179334280	179334629	350	14	0.770693	0.507114	0.263579	150.469
chr7	91267074	91267542	469	26	0.13279	0.0637367	0.069053	150.378
chr12	109653909	109654658	750	19	0.478613	0.250105	0.228509	150.377
chr7	2578250	2578648	399	23	0.89219	0.811043	0.0811471	150.179
chr2	2147377	2148031	655	20	0.559107	0.345303	0.213804	150.178
chr17	50121847	50122491	645	16	0.619866	0.341147	0.278718	150.126
chr5	3324325	3324812	488	25	0.79785	0.674041	0.12381	150.084
chr16	88888898	88889420	523	25	0.712821	0.568506	0.144315	150.042
chr16	466626	467071	446	17	0.727626	0.502378	0.225248	150.042
chr2	234790267	234791123	857	19	0.561324	0.321126	0.240198	149.98
chr19	9883652	9884139	488	16	0.317946	0.112061	0.205885	149.918
chr15	65336802	65337597	796	21	0.439851	0.256642	0.183209	149.897
chr15	77915589	77916049	461	15	0.621486	0.348319	0.273166	149.788
chr2	237886638	237887063	426	20	0.322366	0.15795	0.164416	149.726
chr20	37939813	37940415	603	19	0.757912	0.574301	0.183611	149.723
chr2	86028290	86028923	634	26	0.882663	0.792056	0.0906073	149.576
chr17	79978228	79978703	476	26	0.160702	0.0843958	0.0763066	149.551
chr2	120847827	120848437	611	28	0.392536	0.272118	0.120419	149.395
chr20	38067265	38068423	1159	22	0.714505	0.497842	0.216663	149.112
chr1	4019061	4019535	475	21	0.633297	0.440028	0.193269	149.052
chr17	81437607	81438373	767	28	0.0619442	0.135584	-0.07364	-148.953
chr1	54342739	54343230	492	23	0.603127	0.432061	0.171066	148.818
chr17	73759322	73760108	787	21	0.399622	0.21082	0.188802	148.804
chr9	65283583	65283895	313	23	0.167939	0.255191	-0.087252	-148.773
chr17	17816258	17816850	593	25	0.479289	0.335482	0.143807	148.684
chr5	4628018	4628715	698	19	0.383356	0.162524	0.220832	148.675
chr11	64144885	64145344	460	25	0.728158	0.614683	0.113475	148.601
chr1	60052591	60053113	523	12	0.64963	0.286387	0.363243	148.59
chr7	55439474	55440253	780	21	0.525112	0.332605	0.192507	148.475
chr1	40784616	40785351	736	23	0.157717	0.303095	-0.145377	-148.404
chr15	27352241	27352849	609	21	0.604751	0.426632	0.178119	148.24
chr1	19390011	19390806	796	21	0.507157	0.310487	0.19667	148.228
chr10	11207417	11207843	427	18	0.619126	0.40204	0.217086	148.182
chr17	17222627	17223419	793	18	0.806485	0.592404	0.214081	148.167
chr9	129416126	129416720	595	23	0.244943	0.127775	0.117168	148.165
chr16	988071	988771	701	28	0.087789	0.167519	-0.0797296	-148.157
chr6	3535616	3536333	718	20	0.739285	0.535731	0.203554	148.149
chr16	85252986	85253363	378	20	0.273294	0.129283	0.144011	147.956
chr5	178518840	178518993	154	26	0.977009	0.952739	0.0242702	147.712
chrX	40156670	40157065	396	29	0.798465	0.699601	0.0988641	147.668
chr16	89375029	89375435	407	22	0.498556	0.319651	0.178905	147.656
chr5	139754977	139755627	651	16	0.634401	0.379272	0.255129	147.526
chr13	110456993	110457286	294	30	0.963858	0.930241	0.0336162	147.454
chr16	87561633	87562482	850	26	0.771224	0.641762	0.129462	147.44
chr12	1832889	1833735	847	21	0.436069	0.258541	0.177528	147.439
chr19	40648096	40648240	145	17	0.868728	0.724963	0.143765	147.419
chr8	52168128	52168636	509	21	0.638272	0.437817	0.200455	147.403
chr8	42179776	42180161	386	27	0.716351	0.612719	0.103632	147.357
chr12	131032761	131032967	207	17	0.780212	0.674959	0.105253	147.245
chr7	1838180	1838812	633	26	0.619791	0.492856	0.126935	146.881
chr8	80301029	80301488	460	26	0.910249	0.827962	0.0822869	146.825
chr14	64209951	64210546	596	28	0.810628	0.70398	0.106648	146.76
chr16	85640664	85641044	381	29	0.861186	0.790844	0.070342	146.738
chr1	26818705	26818860	156	20	0.919624	0.888376	0.0312475	146.704
chr20	32535239	32535662	424	15	0.43494	0.195168	0.239772	146.688
chr9	133873493	133874337	845	21	0.691879	0.50248	0.1894	146.614
chr1	240941755	240942439	685	13	0.629961	0.261572	0.368389	146.597
chr19	5247660	5248148	489	23	0.179067	0.316347	-0.137279	-146.561
chr1	237669371	237669777	407	30	0.953258	0.908615	0.044643	146.515
chr11	117374221	117375325	1105	15	0.459811	0.156021	0.30379	146.444
chr19	5250238	5250705	468	24	0.212754	0.36135	-0.148596	-146.395
chr2	177162022	177162718	697	13	0.532161	0.188947	0.343214	146.38
chr16	7256815	7257515	701	17	0.65253	0.410437	0.242093	146.357
chr11	18063331	18064561	1231	16	0.585945	0.310616	0.275329	146.25
chr19	5063918	5064405	488	26	0.383101	0.269736	0.113364	146.229
chr6	23003478	23004473	996	16	0.766438	0.50299	0.263449	146.213
chr2	1605310	1605950	641	24	0.41077	0.272324	0.138447	146.195
chr9	123356221	123357264	1044	27	0.0654085	0.154383	-0.0889743	-146.176
chr17	27212413	27212576	164	13	0.882192	0.956689	-0.0744976	-146.171
chr10	79103042	79103646	605	21	0.71639	0.537271	0.17912	146.155
chr9	84668264	84668487	224	32	0.0242754	0.00728594	0.0169894	146.105
chr17	77656894	77657590	697	20	0.647993	0.431548	0.216445	145.902
chr19	46984445	46985015	571	20	0.724422	0.538899	0.185523	145.87
chr9	93246195	93246625	431	16	0.608888	0.350791	0.258097	145.84
chr15	78024064	78024508	445	17	0.777244	0.577969	0.199276	145.682
chr3	134860260	134860829	570	14	0.680615	0.347214	0.333401	145.625
chr22	27630382	27630740	359	19	0.430149	0.243797	0.186352	145.541
chr16	88992770	88993279	510	18	0.265291	0.119773	0.145517	145.447
chr19	1910033	1910365	333	16	0.74228	0.546195	0.196085	145.391
chr11	117934693	117935322	630	20	0.656711	0.447748	0.208962	145.343
chr5	14426509	14426930	422	12	0.731103	0.391718	0.339385	145.249
chr16	85445045	85445732	688	27	0.251723	0.151327	0.100396	144.961
chr7	101903432	101903916	485	16	0.80822	0.59134	0.21688	144.825
chr22	44638852	44639399	548	25	0.0670656	0.149608	-0.0825428	-144.795
chr19	435649	436071	423	20	0.610885	0.440033	0.170852	144.642
chr20	20548626	20549694	1069	14	0.769242	0.436109	0.333134	144.515
chr9	134793173	134793975	803	20	0.693649	0.475002	0.218647	144.346
chr15	27248986	27249526	541	25	0.847164	0.750164	0.0970002	144.228
chr10	60186514	60186901	388	12	0.453628	0.160826	0.292802	144.224
chr20	36065237	36065577	341	28	0.118386	0.0670957	0.0512906	144.192
chr5	133902657	133903664	1008	24	0.689934	0.546363	0.14357	144.146
chr14	72567546	72568417	872	17	0.767287	0.506915	0.260373	143.961
chr1	15488788	15489546	759	15	0.299125	0.0903155	0.20881	143.878
chr12	132729694	132730253	560	23	0.808631	0.664039	0.144593	143.85
chr12	122867056	122867370	315	27	0.880483	0.808246	0.0722367	143.755
chr12	108642342	108642832	491	14	0.560119	0.258083	0.302036	143.682
chr12	116604848	116605285	438	18	0.773676	0.59684	0.176835	143.362
chr2	109794353	109794506	154	20	0.0485248	0.0758588	-0.0273339	-143.208
chr10	118908551	118909057	507	16	0.74906	0.516383	0.232676	143.169
chr2	235533897	235534704	808	21	0.306341	0.146384	0.159957	143.164
chr9	63449919	63450091	173	26	0.13565	0.0793915	0.0562583	143.089
chr16	794399	794926	528	27	0.629925	0.528536	0.101389	142.98
chr2	306882	307233	352	25	0.768529	0.913267	-0.144739	-142.914
chrX	39900205	39900736	532	22	0.466895	0.293601	0.173294	142.908
chr3	58163227	58163709	483	17	0.804462	0.594575	0.209887	142.894
chr18	49799245	49799657	413	24	0.916738	0.832109	0.0846289	142.815
chr2	14760062	14761548	1487	23	0.868015	0.709187	0.158828	142.735
chr6	170377455	170377670	216	17	0.958553	0.919016	0.0395367	142.705
chr7	2199429	2200003	575	22	0.303302	0.466258	-0.162957	-142.697
chrX	76244151	76244554	404	27	0.905646	0.830991	0.0746548	142.697
chr7	159030578	159030839	262	30	0.236777	0.16577	0.071007	142.663
chr11	120073058	120073565	508	18	0.520465	0.297768	0.222698	142.632
chr20	61283124	61283255	132	22	0.824475	0.857853	-0.0333777	-142.494
chr11	69380446	69380900	455	21	0.693803	0.514066	0.179737	142.423
chr1	7633873	7634460	588	21	0.621557	0.427166	0.194391	142.333
chr10	133078625	133078789	165	21	0.882907	0.936114	-0.0532069	-142.272
chr10	79937744	79938391	648	14	0.541718	0.249095	0.292622	142.202
chr2	127129919	127130466	548	15	0.795479	0.536059	0.25942	141.969
chr17	180994	181165	172	29	0.0824096	0.0400176	0.0423921	141.913
chr5	176644958	176645502	545	20	0.823507	0.675143	0.148364	141.776
chr16	85517842	85518230	389	27	0.504288	0.398579	0.105708	141.722
chr16	14911767	14911896	130	25	0.0515627	0.0260902	0.0254724	141.672
chr7	151088914	151089512	599	25	0.282832	0.162348	0.120484	141.618
chr19	36099216	36099679	464	18	0.838912	0.66993	0.168982	141.554
chr17	1462692	1463181	490	21	0.823074	0.686622	0.136452	141.525
chr10	1653483	1653698	216	11	0.709779	0.338545	0.371235	141.439
chr1	144152640	144152768	129	26	0.92119	0.850619	0.0705713	141.333
chr17	34155357	34156057	701	21	0.454499	0.293254	0.161245	141.265
chr9	130462118	130462771	654	21	0.767369	0.598566	0.168803	141.197
chr5	4207485	4207924	440	23	0.430714	0.297482	0.133231	141.099
chr17	59499501	59499847	347	27	0.761539	0.662067	0.0994717	141.057
chr2	20622664	20623544	881	23	0.552037	0.370026	0.182011	141.04
chr16	337942	338465	524	19	0.532941	0.349484	0.183457	140.995
chr8	20517911	20518529	619	18	0.745499	0.5514	0.194099	140.943
chr8	21838555	21839068	514	19	0.596893	0.415836	0.181058	140.894
chr17	50833551	50834034	484	23	0.756101	0.629768	0.126333	140.89
chr6	29717960	29718187	228	19	0.395035	0.578401	-0.183366	-140.829
chr15	63984920	63985784	865	15	0.571122	0.281075	0.290047	140.735
chr19	38063262	38063902	641	21	0.471022	0.296394	0.174628	140.722
chr8	60741504	60742187	684	20	0.682622	0.507783	0.174839	140.719
chr1	54291330	54291777	448	15	0.554838	0.311835	0.243002	140.716
chr11	130462336	130462844	509	20	0.842732	0.707744	0.134987	140.608
chr20	58637556	58638312	757	26	0.841166	0.731088	0.110079	140.321
chr17	7085800	7086155	356	22	0.974016	0.913232	0.0607841	140.21
chr17	6041211	6041743	533	16	0.435159	0.190072	0.245087	140.139
chr10	70919152	70919516	365	14	0.654833	0.406723	0.24811	140.138
chr1	3078636	3079162	527	29	0.0539679	0.106996	-0.0530283	-140.006
chr10	71291269	71291844	576	22	0.790973	0.659677	0.131295	139.987
chr7	130153223	130153726	504	25	0.584976	0.459791	0.125186	139.886
chr4	3240580	3241506	927	26	0.783823	0.657264	0.126559	139.855
chr19	55274001	55274469	469	26	0.901176	0.828361	0.0728152	139.796
chr12	131661964	131662158	195	23	0.334508	0.210329	0.124179	139.634
chr10	72057021	72057815	795	26	0.21487	0.335637	-0.120767	-139.567
chr17	73754847	73755396	550	16	0.516895	0.277251	0.239644	139.553
chrX	39758808	39759296	489	14	0.487648	0.209236	0.278412	139.54
chr2	42605941	42606189	249	23	0.948211	0.906943	0.0412681	139.369
chr10	131637070	131637627	558	16	0.563583	0.304197	0.259386	139.277
chr19	53537987	53538215	229	29	0.504577	0.446422	0.0581545	139.243
chr10	79310328	79310870	543	29	0.448957	0.344079	0.104877	139.189
chr2	488173	488369	197	27	0.885472	0.936682	-0.0512101	-139.138
chr14	104881151	104881898	748	22	0.579562	0.406747	0.172815	138.813
chr2	86914399	86914506	108	28	0.757858	0.803907	-0.0460491	-138.715
chr2	65880198	65880707	510	12	0.794225	0.479929	0.314296	138.71
chr16	85086453	85086949	497	21	0.819469	0.687426	0.132043	138.521
chr17	8170158	8170560	403	20	0.593562	0.418873	0.174689	138.455
chr10	116132716	116133399	684	16	0.713004	0.471299	0.241704	138.39
chr17	76544732	76545268	537	18	0.284458	0.12429	0.160168	138.249
chr12	124490691	124491128	438	15	0.730005	0.451528	0.278477	138.128
chr12	132427041	132427517	477	22	0.541554	0.379223	0.162331	138.062
chr16	67441313	67441935	623	20	0.285021	0.114802	0.170219	138.036
chr1	2123208	2123525	318	18	0.438631	0.602218	-0.163587	-138.01
chr10	47625292	47625526	235	17	0.799817	0.96326	-0.163443	-138.009
chr8	141288960	141289773	814	23	0.773017	0.621864	0.151153	137.98
chr4	1212030	1212414	385	29	0.469424	0.57815	-0.108727	-137.954
chr15	92058748	92059698	951	17	0.534472	0.267722	0.266751	137.948
chr6	167798561	167799279	719	22	0.507761	0.36078	0.146981	137.901
chr20	61944458	61944589	132	19	0.955237	0.887366	0.067871	137.894
chrX	146336572	146336958	387	25	0.932373	0.846981	0.0853917	137.846
chr16	86919505	86919910	406	21	0.761554	0.630261	0.131293	137.779
chr19	2354629	2355002	374	19	0.826713	0.690394	0.13632	137.755
chr11	117378758	117380194	1437	19	0.575063	0.329917	0.245145	137.705
chr12	117051184	117051813	630	14	0.734995	0.448644	0.286351	137.627
chr1	25906859	25907335	477	23	0.271122	0.168744	0.102378	137.605
chr15	80822297	80823375	1079	17	0.591936	0.289771	0.302165	137.593
chr20	61318065	61318844	780	16	0.793594	0.526674	0.266921	137.582
chr12	123805276	123805651	376	11	0.632302	0.290976	0.341327	137.383
chr19	56306381	56307137	757	18	0.72125	0.497833	0.223418	137.355
chr19	40671270	40672019	750	13	0.73081	0.42851	0.3023	137.294
chr11	3050572	3051063	492	14	0.582183	0.316609	0.265574	136.948
chr21	42754143	42754840	698	15	0.669913	0.391521	0.278392	136.918
chr15	25718252	25718690	439	22	0.858649	0.742724	0.115925	136.89
chr2	25303613	25304225	613	23	0.309952	0.173099	0.136853	136.815
chr16	17282993	17283686	694	15	0.549484	0.293059	0.256425	136.804
chr12	69844024	69845983	1960	18	0.658264	0.379455	0.278809	136.73
chr4	3284007	3284510	504	17	0.716032	0.50137	0.214662	136.704
chr19	35033746	35034309	564	20	0.64741	0.463654	0.183756	136.655
chr1	204922941	204923434	494	13	0.526751	0.243	0.283751	136.596
chr13	100521606	100522472	867	20	0.383146	0.21594	0.167205	136.264
chr21	6121215	6121409	195	17	0.957991	0.917721	0.0402702	136.25
chr16	85360165	85360653	489	25	0.589671	0.460789	0.128883	136.18
chr12	130463001	130463660	660	19	0.331598	0.160319	0.17128	136.178
chr10	131749498	131749988	491	24	0.314746	0.203967	0.110779	136.152
chr10	132044917	132045427	511	25	0.721761	0.60416	0.117601	136.144
chr19	886375	886813	439	20	0.6482	0.455541	0.192659	136.08
chr1	43558382	43558706	325	21	0.307697	0.175271	0.132426	136.075
chr9	136239403	136239792	390	16	0.427782	0.231072	0.19671	136.024
chr17	81453079	81453410	332	29	0.293033	0.203843	0.0891898	136.02
chr1	165900853	165901504	652	17	0.408172	0.195809	0.212363	136.015
chr5	404795	405400	606	19	0.691425	0.490246	0.201179	136.001
chr21	43367336	43367745	410	17	0.399791	0.191427	0.208364	135.94
chr1	5617742	5618212	471	22	0.333297	0.194042	0.139256	135.883
chr11	117793735	117794386	652	21	0.784288	0.616771	0.167517	135.879
chr12	4288640	4289237	598	20	0.455837	0.28953	0.166308	135.835
chr19	49432278	49432655	378	28	0.0973814	0.151816	-0.0544346	-135.785
chr21	8260673	8260836	164	18	0.531964	0.394415	0.137548	135.74
chr10	68714192	68714458	267	21	0.965248	0.906459	0.0587896	135.683
chr12	98421110	98421590	481	13	0.714012	0.407395	0.306617	135.679
chr9	128640496	128640925	430	20	0.929329	0.833232	0.0960972	135.421
chr1	109242756	109243439	684	17	0.692551	0.471663	0.220888	135.374
chr22	29055333	29055862	530	16	0.581656	0.342242	0.239414	135.316
chr1	150210984	150211503	520	14	0.761184	0.470328	0.290855	135.307
chr2	70140439	70140861	423	19	0.704153	0.533337	0.170816	135.224
chr10	98308413	98309141	729	15	0.490482	0.252727	0.237755	135.162
chr4	1035513	1035888	376	26	0.148708	0.236374	-0.0876661	-135.149
chr3	43363884	43364176	293	21	0.768337	0.628675	0.139662	135.024
chr17	2920489	2921065	577	20	0.73509	0.572632	0.162458	135.006
chr1	233361837	233362275	439	22	0.649717	0.493162	0.156555	135.006
chr19	1357496	1357989	494	25	0.777815	0.666175	0.11164	134.965
chr4	190072964	190073085	122	20	0.303265	0.392708	-0.0894437	-134.906
chr10	125137950	125138498	549	22	0.720827	0.577917	0.14291	134.731
chr22	24445963	24446393	431	14	0.350633	0.120621	0.230012	134.685
chr19	10797368	10797745	378	17	0.752096	0.562171	0.189925	134.624
chr10	131769664	131770529	866	20	0.725966	0.536243	0.189723	134.562
chr1	232036369	232036929	561	15	0.4962	0.217223	0.278976	134.454
chr5	172939744	172940388	645	20	0.315958	0.150669	0.16529	134.428
chr12	124660818	124661261	444	25	0.185146	0.0995931	0.0855527	134.325
chr2	66648130	66648683	554	16	0.712171	0.469022	0.243149	134.318
chr17	44023972	44024892	921	17	0.558131	0.34137	0.216761	134.245
chr12	113804987	113805595	609	16	0.442333	0.216465	0.225868	134.203
chr10	94817503	94817991	489	21	0.900736	0.971503	-0.0707673	-134.1
chr2	238241258	238241713	456	16	0.260469	0.121211	0.139258	134.013
chr11	22341404	22341759	356	28	0.0941237	0.148236	-0.054112	-133.996
chr1	245154557	245154689	133	24	0.027419	0.0080417	0.0193773	133.979
chr19	50818064	50818429	366	28	0.0141031	0.042223	-0.0281199	-133.909
chr3	126949290	126949633	344	25	0.871502	0.778812	0.0926898	133.829
chr18	8826947	8827298	352	13	0.728003	0.448001	0.280002	133.796
chr1	9603929	9604384	456	24	0.820002	0.725425	0.0945779	133.655
chr19	46979456	46980016	561	16	0.651446	0.410985	0.24046	133.581
chr12	124638097	124638580	484	18	0.797985	0.633659	0.164326	133.575
chr8	9908156	9909098	943	21	0.594239	0.391362	0.202877	133.528
chr16	66233288	66233903	616	14	0.589098	0.301767	0.287331	133.471
chr5	181183109	181183356	248	22	0.50411	0.398784	0.105326	133.42
chr17	49151100	49151298	199	17	0.755819	0.569179	0.18664	133.339
chr7	102424095	102424607	513	15	0.560025	0.339623	0.220402	133.337
chr8	143471083	143471644	562	19	0.659127	0.47526	0.183867	133.3
chr19	4692616	4693092	477	17	0.840434	0.683756	0.156678	133.253
chr20	50053065	50053502	438	16	0.348448	0.154496	0.193952	133.195
chr2	207529343	207529539	197	27	0.025309	0.00873518	0.0165738	133.137
chr17	39566287	39566665	379	11	0.699541	0.345853	0.353689	133.102
chr2	126933140	126933699	560	13	0.663201	0.351397	0.311804	133.017
chr5	143139577	143140018	442	11	0.588339	0.240944	0.347395	132.886
chr14	65032417	65032745	329	13	0.739014	0.475073	0.263941	132.772
chr17	3883867	3884533	667	18	0.768475	0.569603	0.198872	132.717
chr12	117034731	117035158	428	18	0.746901	0.560999	0.185901	132.713
chr5	180250910	180251602	693	17	0.926554	0.778972	0.147581	132.59
chr7	91266423	91266784	362	27	0.0795872	0.0420365	0.0375506	132.57
chr6	170218495	170218704	210	15	0.953665	0.882859	0.0708059	132.526
chr12	124525351	124525948	598	18	0.715898	0.51001	0.205888	132.52
chr11	64073570	64073874	305	13	0.528046	0.26421	0.263836	132.493
chr19	4357110	4357644	535	20	0.724584	0.544317	0.180267	132.458
chr17	29560413	29561000	588	18	0.625783	0.414125	0.211658	132.378
chr20	25274324	25274779	456	24	0.914197	0.839162	0.0750356	132.265
chr10	130727134	130727754	621	22	0.789078	0.647428	0.14165	132.252
chr13	113990758	113991531	774	20	0.743171	0.559781	0.183391	132.226
chr19	13347354	13347709	356	14	0.661422	0.387131	0.274291	132.182
chr16	23403335	23403794	460	14	0.477566	0.207625	0.269942	132.162
chr12	132078295	132078840	546	14	0.777505	0.519232	0.258273	132.12
chr20	568532	569263	732	19	0.376418	0.19884	0.177579	132.082
chr1	11839886	11840760	875	19	0.802574	0.605771	0.196803	132.074
chr8	141996227	141996741	515	18	0.380767	0.193088	0.187679	131.937
chr16	86818913	86819428	516	22	0.839529	0.729297	0.110233	131.911
chr7	1872736	1873131	396	24	0.833136	0.737362	0.0957733	131.728
chr17	45022739	45023391	653	14	0.587397	0.281456	0.305941	131.594
chr10	12731451	12732197	747	17	0.868875	0.673396	0.195479	131.576
chr1	22676939	22677262	324	27	0.205203	0.133313	0.0718895	131.568
chr3	141232947	141233325	379	21	0.447614	0.291356	0.156259	131.524
chr6	5203544	5203991	448	12	0.337867	0.0910602	0.246807	131.523
chr7	159006502	159006634	133	20	0.924089	0.96511	-0.0410215	-131.441
chr18	12191121	12192077	957	19	0.737178	0.533377	0.203801	131.334
chr11	70501231	70501813	583	20	0.708779	0.521945	0.186834	131.322
chr6	34021767	34022279	513	21	0.434338	0.286782	0.147556	131.292
chr3	123123677	123124279	603	22	0.851338	0.730685	0.120653	131.246
chr22	50075091	50075491	401	20	0.296865	0.155837	0.141028	131.232
chr6	157653068	157653379	312	13	0.555761	0.286747	0.269014	131.214
chr6	168130344	168130853	510	17	0.480848	0.262535	0.218313	131.191
chr17	2905125	2905571	447	17	0.649725	0.429149	0.220576	131.175
chr17	81408915	81409474	560	21	0.556334	0.382609	0.173725	131.149
chr9	132833571	132834119	549	23	0.34974	0.223893	0.125847	131.132
chr9	133558476	133558991	516	19	0.256502	0.119052	0.13745	131.08
chr8	110202852	110203133	282	26	0.590478	0.506206	0.0842721	131.077
chr11	44969578	44970112	535	13	0.813782	0.554728	0.259054	131.035
chr16	49574689	49575378	690	19	0.786339	0.58654	0.199799	130.963
chr11	35968794	35969219	426	12	0.472567	0.197205	0.275362	130.945
chr19	28397296	28397798	503	12	0.609043	0.310134	0.298909	130.94
chr2	9247196	9247715	520	17	0.413832	0.217266	0.196566	130.937
chr4	1207407	1207709	303	21	0.940584	0.86583	0.0747547	130.916
chr2	131647138	131647405	268	26	0.448328	0.360012	0.0883165	130.901
chr4	3702966	3703358	393	24	0.633271	0.508938	0.124333	130.891
chr11	64341939	64342367	429	16	0.262154	0.120734	0.14142	130.877
chr6	3662778	3663416	639	15	0.644767	0.379114	0.265653	130.875
chr20	41407691	41407982	292	10	0.566639	0.232841	0.333798	130.822
chr4	5870748	5871135	388	14	0.66949	0.431239	0.238252	130.702
chr6	170236929	170237259	331	26	0.877465	0.806312	0.0711531	130.631
chr15	82849542	82850181	640	21	0.392212	0.233674	0.158538	130.576
chr18	58967404	58967984	581	17	0.392837	0.196537	0.1963	130.531
chr5	135545697	135546740	1044	21	0.384719	0.200171	0.184548	130.522
chr14	72689505	72689978	474	13	0.738138	0.442005	0.296133	130.516
chr8	11789123	11789601	479	18	0.740553	0.529811	0.210742	130.482
chr10	22992662	22993083	422	9	0.628663	0.213391	0.415272	130.455
chr17	61366800	61367331	532	18	0.260729	0.104417	0.156312	130.427
chr1	11447753	11448480	728	15	0.712809	0.443774	0.269035	130.395
chr15	43799656	43800147	492	17	0.699691	0.484161	0.215529	130.352
chr22	48981520	48981978	459	18	0.661533	0.465533	0.195999	130.305
chr19	23409271	23409917	647	20	0.794477	0.630735	0.163742	130.295
chr9	5042901	5043254	354	26	0.730081	0.64201	0.0880706	130.171
chr20	61944041	61944174	134	19	0.945478	0.896206	0.0492715	130.139
chr5	74643394	74644212	819	13	0.530281	0.21361	0.316671	130.135
chr16	16490615	16491939	1325	20	0.847044	0.557834	0.28921	130.044
chr22	50311709	50312220	512	19	0.396705	0.235193	0.161512	129.941
chr10	1732589	1732972	384	17	0.683881	0.490945	0.192937	129.94
chr10	129927924	129928459	536	17	0.62376	0.393252	0.230508	129.911
chr19	3390074	3390514	441	15	0.366888	0.175682	0.191205	129.852
chr22	43427989	43428535	547	16	0.669596	0.440138	0.229457	129.782
chr11	64409108	64409584	477	23	0.395517	0.267222	0.128294	129.782
chr9	63385517	63385664	148	15	0.731632	0.656162	0.075469	129.751
chr7	101691081	101691231	151	16	0.635389	0.889512	-0.254122	-129.748
chr13	113825555	113826043	489	22	0.601181	0.458912	0.142269	129.641
chr12	124848705	124848971	267	15	0.37341	0.16078	0.21263	129.536
chr1	36768738	36769289	552	14	0.409362	0.156305	0.253057	129.524
chr3	123140509	123140976	468	11	0.672805	0.304457	0.368348	129.493
chr14	90577882	90578398	517	21	0.693784	0.52047	0.173314	129.44
chr17	31805139	31805582	444	22	0.748451	0.617249	0.131202	129.387
chr17	17435416	17436230	815	15	0.711339	0.47597	0.235369	129.387
chr9	137480157	137480625	469	19	0.68343	0.523844	0.159586	129.343
chr9	40649962	40650147	186	26	0.0716423	0.0346705	0.0369719	129.303
chr5	3428258	3428887	630	21	0.586539	0.429185	0.157354	129.192
chr8	4915453	4916269	817	23	0.876922	0.759615	0.117307	129.145
chr12	129949536	129950090	555	19	0.866635	0.740051	0.126584	129.144
chr1	3674179	3674617	439	18	0.236506	0.105881	0.130625	129.032
chr14	91377232	91377554	323	19	0.600198	0.42746	0.172738	129.006
chr17	80838615	80839259	645	22	0.42959	0.269147	0.160443	128.995
chr13	113668423	113668810	388	20	0.792294	0.663164	0.12913	128.984
chr14	102225760	102226311	552	19	0.713159	0.547761	0.165398	128.89
chr11	76735725	76736365	641	15	0.63485	0.36567	0.26918	128.846
chr2	217636736	217637839	1104	19	0.441429	0.221374	0.220055	128.827
chr8	21705623	21706262	640	15	0.738686	0.505418	0.233268	128.703
chr1	22507599	22508042	444	11	0.786271	0.463965	0.322306	128.643
chr22	35419629	35420211	583	13	0.542545	0.269891	0.272654	128.618
chr2	238868793	238869263	471	22	0.774005	0.646596	0.12741	128.594
chr16	88939942	88940268	327	26	0.166322	0.106235	0.060087	128.579
chr9	16268144	16268898	755	15	0.706308	0.443921	0.262387	128.576
chr17	81171012	81171443	432	14	0.559309	0.310112	0.249198	128.551
chr5	161166370	161166643	274	24	0.891801	0.815504	0.0762964	128.424
chr13	106234490	106234974	485	11	0.692176	0.355894	0.336281	128.406
chr11	45049164	45049826	663	16	0.32138	0.123685	0.197695	128.397
chr7	101915039	101915658	620	19	0.381516	0.225795	0.155721	128.387
chr4	3420851	3421441	591	15	0.825982	0.627008	0.198975	128.368
chr5	168844548	168845046	499	24	0.416171	0.298812	0.117359	128.367
chr2	15889854	15890531	678	22	0.535043	0.387248	0.147795	128.308
chr22	20425739	20425911	173	28	0.341727	0.276562	0.0651656	128.262
chr1	206445779	206446459	681	11	0.482631	0.142899	0.339732	128.171
chr12	89984985	89985263	279	10	0.612538	0.268075	0.344463	128.157
chr22	38127130	38127603	474	19	0.387522	0.227865	0.159657	128.147
chr2	98466106	98466692	587	14	0.694404	0.394378	0.300025	128.108
chr9	128429337	128430070	734	16	0.646878	0.399476	0.247402	128.054
chr15	37095143	37095412	270	26	0.733188	0.641129	0.0920591	127.875
chr2	120798948	120799714	767	18	0.498473	0.274572	0.223901	127.846
chr1	2156921	2157448	528	14	0.350849	0.129992	0.220857	127.843
chr5	137687235	137687443	209	19	0.750224	0.866766	-0.116542	-127.794
chrX	39455562	39456048	487	11	0.553513	0.180023	0.37349	127.754
chr7	1069717	1070081	365	19	0.961978	0.860256	0.101722	127.709
chr3	13637363	13637702	340	21	0.772387	0.647517	0.12487	127.458
chr7	31679711	31680324	614	13	0.316341	0.0742736	0.242067	127.416
chr9	129505236	129505613	378	19	0.186993	0.0830836	0.103909	127.414
chr22	20689488	20689727	240	22	0.739709	0.837427	-0.0977179	-127.366
chr1	34012996	34013533	538	14	0.59593	0.304541	0.291388	127.333
chr5	77042861	77043037	177	22	0.924275	0.848418	0.0758575	127.291
chr5	10734116	10734659	544	11	0.582297	0.225799	0.356497	127.248
chr11	64890646	64891347	702	20	0.716929	0.533541	0.183389	127.243
chr17	43418666	43419119	454	14	0.458635	0.226373	0.232262	127.221
chr4	188286792	188287964	1173	14	0.793206	0.486688	0.306518	127.218
chr1	44261117	44261388	272	18	0.640099	0.484339	0.15576	127.173
chr11	68959972	68960433	462	15	0.481491	0.252859	0.228632	127.142
chr1	226590680	226591236	557	11	0.604909	0.245158	0.359751	126.976
chr18	48798810	48799098	289	10	0.450762	0.137141	0.313621	126.963
chr17	73431663	73432166	504	17	0.727584	0.541724	0.18586	126.862
chr10	3107217	3107693	477	20	0.0732415	0.190073	-0.116831	-126.812
chr16	5653671	5654155	485	14	0.611507	0.37608	0.235427	126.773
chr1	3697877	3698483	607	19	0.725686	0.548809	0.176877	126.607
chr9	134783331	134783780	450	21	0.573387	0.431276	0.142111	126.565
chr9	132192814	132193194	381	12	0.330011	0.085902	0.244109	126.549
chr8	142101153	142101528	376	19	0.526484	0.36773	0.158754	126.544
chr15	69548592	69549119	528	20	0.324907	0.192174	0.132733	126.525
chr5	124735159	124735506	348	23	0.403877	0.283532	0.120345	126.517
chr3	13046129	13046550	422	19	0.715256	0.555972	0.159284	126.464
chrX	111409924	111410371	448	19	0.94635	0.835389	0.110961	126.441
chr3	133757200	133757637	438	14	0.610007	0.331546	0.278461	126.276
chr19	36308822	36308994	173	14	0.859566	0.78934	0.0702258	126.244
chr11	92751709	92752007	299	12	0.735474	0.440307	0.295168	126.238
chr1	18071631	18072121	491	22	0.823393	0.718604	0.104789	126.197
chr8	48426772	48427476	705	17	0.697342	0.442263	0.255079	126.195
chr12	113569804	113570248	445	19	0.320326	0.18375	0.136576	126.189
chr2	132620853	132621859	1007	17	0.737473	0.505407	0.232066	126.133
chr5	178384036	178384412	377	21	0.25734	0.151331	0.10601	126.097
chr17	83081100	83081258	159	24	0.122668	0.0629096	0.0597582	126.035
chr3	10930300	10930897	598	14	0.494872	0.244425	0.250448	126.024
chr3	50442993	50443402	410	17	0.202117	0.0848448	0.117272	126.006
chr5	3321631	3322210	580	18	0.756582	0.581995	0.174588	125.972
chr21	45054461	45054986	526	19	0.668522	0.511386	0.157136	125.89
chr1	15723677	15724202	526	17	0.822429	0.659701	0.162728	125.884
chr7	1886283	1886604	322	14	0.788522	0.581221	0.207301	125.855
chr19	48340873	48341347	475	13	0.569608	0.293442	0.276166	125.818
chr4	184099273	184099897	625	13	0.661567	0.383533	0.278034	125.8
chr4	184744660	184744916	257	21	0.85376	0.762663	0.091097	125.761
chr4	136395487	136395708	222	22	0.766803	0.849553	-0.0827505	-125.695
chr11	70631610	70632119	510	18	0.651701	0.466158	0.185543	125.626
chr20	58414213	58414444	232	23	0.973478	0.935348	0.0381298	125.356
chr6	148379949	148380780	832	13	0.488207	0.192827	0.295381	125.302
chr16	87911136	87911588	453	18	0.637154	0.466364	0.170789	125
chr4	6137190	6137658	469	19	0.738295	0.582415	0.15588	124.985
chr17	46956393	46956869	477	12	0.696911	0.365196	0.331715	124.909
chr9	113068919	113069136	218	15	0.464084	0.625248	-0.161164	-124.847
chr21	8392140	8396078	3939	47	0.376476	0.466769	-0.0902928	-124.786
chr20	63410893	63411314	422	18	0.587274	0.413898	0.173376	124.773
chr16	88262869	88263219	351	21	0.571541	0.437112	0.13443	124.708
chr1	50106040	50106650	611	14	0.675613	0.36767	0.307943	124.699
chr9	127574804	127575852	1049	19	0.725331	0.526775	0.198557	124.679
chr10	71266278	71266761	484	17	0.759283	0.5886	0.170682	124.597
chr2	96143896	96144265	370	16	0.723333	0.519011	0.204323	124.492
chr17	21069454	21070242	789	16	0.680808	0.443337	0.237472	124.449
chr19	47498978	47499745	768	15	0.711675	0.465834	0.245841	124.362
chr10	122139492	122140274	783	15	0.758112	0.524479	0.233633	124.29
chr1	3548141	3548670	530	22	0.286201	0.443152	-0.15695	-124.288
chr9	127817950	127818451	502	18	0.824078	0.668279	0.155799	124.23
chr8	380877	381458	582	18	0.828923	0.618063	0.21086	124.225
chr20	46222262	46223060	799	18	0.299805	0.131829	0.167977	124.116
chr4	183628038	183628570	533	12	0.648886	0.303601	0.345285	124.085
chr1	19367290	19367996	707	21	0.473649	0.639805	-0.166156	-124.083
chr7	574974	575415	442	16	0.775323	0.568559	0.206764	123.982
chr17	57585613	57586165	553	21	0.358521	0.241226	0.117295	123.942
chr15	75721412	75722045	634	14	0.634793	0.378152	0.256641	123.732
chr9	136219227	136219738	512	15	0.672584	0.436365	0.236219	123.648
chr1	244099387	244100001	615	20	0.869703	0.738437	0.131265	123.642
chr10	321678	321784	107	14	0.830142	0.892185	-0.0620435	-123.624
chr2	88503308	88503604	297	23	0.847138	0.901855	-0.0547167	-123.567
chr22	46990604	46991039	436	19	0.629579	0.784614	-0.155035	-123.525
chr17	67615388	67616094	707	18	0.635571	0.44172	0.193851	123.439
chr1	53536509	53537310	802	13	0.61146	0.340768	0.270692	123.434
chr15	49802537	49802764	228	21	0.954743	0.89312	0.061623	123.398
chr2	128300372	128300901	530	19	0.853588	0.703936	0.149652	123.396
chr14	74265215	74265792	578	16	0.59256	0.365381	0.227179	123.35
chr2	71785624	71785982	359	22	0.763547	0.662603	0.100944	123.341
chr14	16055558	16055735	178	12	0.763173	0.196828	0.566344	123.006
chr1	27394161	27394771	611	18	0.907783	0.780751	0.127032	122.877
chr17	75891412	75891957	546	26	0.0936995	0.17596	-0.0822609	-122.792
chr6	27824166	27824334	169	23	0.0149666	0.038458	-0.0234914	-122.692
chr12	119309140	119309591	452	17	0.54744	0.34056	0.20688	122.667
chr22	48395130	48395607	478	15	0.640799	0.424188	0.216611	122.665
chr2	48195391	48196758	1368	13	0.489031	0.226285	0.262745	122.659
chr22	45629616	45630195	580	16	0.601529	0.378678	0.222852	122.6
chr22	48104293	48104782	490	19	0.887318	0.767624	0.119694	122.569
chr14	101509982	101510478	497	16	0.856334	0.69496	0.161374	122.556
chr1	144642624	144642723	100	14	0.302313	0.217315	0.0849976	122.51
chr20	64155315	64155920	606	18	0.404994	0.195521	0.209473	122.452
chr2	205687023	205687779	757	21	0.334688	0.187198	0.14749	122.448
chr4	53624	53873	250	25	0.417377	0.319135	0.0982415	122.388
chr1	31674359	31675122	764	13	0.575651	0.268628	0.307024	122.209
chr1	226134970	226135438	469	22	0.408148	0.281859	0.126289	122.196
chr13	45824826	45825472	647	18	0.816876	0.630352	0.186525	122.182
chr7	2008953	2009370	418	19	0.870617	0.746079	0.124537	122.099
chr22	48581138	48581570	433	21	0.626981	0.49078	0.136201	122.059
chr11	31800145	31801007	863	24	0.324047	0.204134	0.119912	121.991
chr8	92642567	92642822	256	15	0.825878	0.66744	0.158438	121.914
chr12	5080834	5081515	682	19	0.309289	0.161799	0.14749	121.901
chr7	129774183	129774857	675	19	0.677706	0.514241	0.163465	121.889
chr17	7204126	7204620	495	18	0.273106	0.14514	0.127966	121.825
chr8	141659380	141659949	570	14	0.715554	0.463166	0.252387	121.813
chr7	75572480	75573199	720	16	0.673427	0.432455	0.240972	121.766
chr14	104199467	104199921	455	15	0.660946	0.45014	0.210807	121.726
chr5	151595104	151595879	776	18	0.403393	0.221325	0.182068	121.589
chr7	73895017	73895372	356	17	0.151722	0.311229	-0.159507	-121.526
chr4	190066979	190067140	162	17	0.721926	0.666329	0.055597	121.375
chr7	51308848	51309562	715	13	0.56616	0.276384	0.289777	121.372
chr22	32957194	32957888	695	13	0.451481	0.203533	0.247948	121.36
chr16	11151721	11152471	751	17	0.580124	0.341272	0.238853	121.349
chr22	39356169	39356882	714	14	0.662743	0.401213	0.26153	121.335
chr20	62675409	62675977	569	17	0.571222	0.381629	0.189593	121.327
chr13	99694305	99695004	700	15	0.552796	0.297824	0.254972	121.318
chr20	32311465	32311561	97	10	0.652851	0.803033	-0.150182	-121.27
chr8	21169644	21170209	566	17	0.420734	0.215056	0.205678	121.216
chr21	44837733	44838109	377	20	0.775387	0.647787	0.1276	121.188
chr16	85624514	85624994	481	21	0.608203	0.45366	0.154543	121.144
chr5	135243835	135244323	489	20	0.593119	0.435562	0.157558	121.075
chr1	214364487	214365365	879	17	0.648629	0.393602	0.255027	121.009
chr10	115026409	115027003	595	15	0.520177	0.282662	0.237515	121.007
chr10	100864467	100864918	452	15	0.619937	0.388927	0.23101	121
chr10	103661664	103662105	442	25	0.0770652	0.138486	-0.0614203	-120.916
chr10	30186688	30187140	453	15	0.638403	0.428404	0.21	120.898
chr9	134360904	134361221	318	14	0.710095	0.493947	0.216147	120.854
chr17	43816447	43816849	403	16	0.751558	0.545886	0.205672	120.842
chr18	22026339	22027188	850	16	0.384849	0.18039	0.204459	120.786
chr14	105333752	105334244	493	15	0.685857	0.460046	0.225811	120.752
chr19	45952449	45952916	468	18	0.414907	0.251845	0.163062	120.739
chr15	70415365	70415745	381	19	0.602556	0.444549	0.158007	120.695
chr16	10934458	10935226	769	15	0.587178	0.285066	0.302112	120.672
chr22	36497930	36498401	472	22	0.903228	0.817839	0.0853898	120.638
chr12	1835120	1835740	621	16	0.783036	0.582584	0.200452	120.569
chr22	48491461	48491883	423	19	0.154344	0.0638489	0.090495	120.562
chr2	106843590	106843990	401	20	0.921385	0.834231	0.0871547	120.552
chr3	196991887	196992400	514	20	0.794614	0.660529	0.134086	120.285
chr6	162854797	162855184	388	20	0.139444	0.0593943	0.0800501	120.283
chr10	71971093	71971689	597	17	0.470316	0.260316	0.209999	120.276
chr7	74964757	74964895	139	22	0.0521931	0.029196	0.0229972	120.144
chr15	71214981	71215167	187	25	0.325329	0.402709	-0.0773797	-120.136
chr10	12076566	12077015	450	22	0.957748	0.904061	0.0536867	120.135
chr9	136318778	136319359	582	19	0.704319	0.547827	0.156492	120.117
chr2	3604185	3604652	468	14	0.865623	0.676122	0.189501	120.071
chr20	20455079	20455465	387	18	0.414106	0.257193	0.156912	119.976
chr17	73280081	73280634	554	16	0.612155	0.415731	0.196424	119.972
chr1	4367183	4367544	362	15	0.744168	0.542405	0.201764	119.926
chr17	78175521	78175881	361	19	0.587672	0.410961	0.176711	119.904
chr1	5379310	5379773	464	13	0.728398	0.465448	0.26295	119.818
chr15	27989622	27991363	1742	11	0.590816	0.224833	0.365983	119.781
chr11	134763031	134763528	498	22	0.8835	0.800177	0.0833231	119.746
chr1	222055498	222056287	790	13	0.718816	0.392341	0.326475	119.739
chr19	30691163	30691816	654	20	0.193283	0.0869038	0.106379	119.718
chr11	73344007	73344528	522	19	0.370642	0.235483	0.135158	119.709
chr16	89647994	89648099	106	15	0.815834	0.885888	-0.0700538	-119.644
chr9	121632044	121632444	401	18	0.631625	0.466128	0.165497	119.613
chr10	132388193	132388351	159	23	0.225196	0.294373	-0.0691776	-119.581
chr10	3127004	3127463	460	20	0.658832	0.504148	0.154684	119.43
chr1	26696184	26696360	177	24	0.0322575	0.0135371	0.0187204	119.373
chr1	211687199	211687812	614	22	0.766449	0.635253	0.131196	119.321
chr6	167576887	167577449	563	18	0.636616	0.454317	0.182299	119.295
chr1	37240724	37241194	471	17	0.321407	0.150055	0.171352	119.25
chr15	68658146	68659111	966	17	0.440598	0.24203	0.198568	119.245
chr12	124259695	124260104	410	15	0.71947	0.487534	0.231936	119.174
chr2	229425440	229425934	495	11	0.719087	0.403962	0.315125	119.13
chr6	168410390	168410780	391	19	0.722443	0.568465	0.153978	119.062
chr9	137531235	137531847	613	15	0.783443	0.577859	0.205585	119.02
chr9	134378964	134379722	759	21	0.523163	0.366797	0.156365	118.95
chr9	34568699	34569331	633	15	0.389894	0.194247	0.195647	118.902
chr2	105857116	105857415	300	16	0.913504	0.778344	0.135161	118.902
chr5	181101409	181101583	175	20	0.045267	0.0192305	0.0260365	118.836
chr22	21925426	21925906	481	18	0.443413	0.267351	0.176062	118.772
chr2	120580700	120581087	388	19	0.778099	0.650936	0.127163	118.747
chr14	90700761	90701357	597	14	0.686298	0.421928	0.26437	118.712
chr7	69946611	69947676	1066	17	0.690973	0.430341	0.260632	118.487
chr15	67080756	67081471	716	20	0.0699584	0.205161	-0.135203	-118.436
chr1	186455683	186455966	284	21	0.969076	0.904916	0.0641596	118.426
chr13	22593999	22594429	431	11	0.637092	0.333091	0.304	118.404
chr6	14518802	14519125	324	11	0.770798	0.463482	0.307316	118.364
chr8	141391536	141391720	185	16	0.817628	0.642114	0.175514	118.317
chr1	209625700	209626195	496	22	0.822668	0.714728	0.107939	118.252
chr12	3190037	3190379	343	10	0.643336	0.314569	0.328767	118.225
chr16	12002402	12003127	726	20	0.838374	0.694745	0.143629	118.189
chr5	176601496	176602357	862	17	0.484719	0.259252	0.225466	118.188
chr8	60981532	60982109	578	11	0.814978	0.536037	0.278942	118.135
chr12	7639699	7639942	244	25	0.326651	0.25567	0.0709802	118.13
chr1	148157364	148157794	431	24	0.193917	0.119845	0.0740723	118.069
chr1	113497455	113497624	170	13	0.86996	0.947115	-0.0771545	-117.991
chr10	96619083	96619540	458	13	0.651737	0.376822	0.274915	117.924
chr10	133180581	133180979	399	20	0.944172	0.8766	0.0675716	117.915
chr4	30278212	30278374	163	24	0.780771	0.716759	0.064012	117.894
chr11	113373874	113374347	474	12	0.703315	0.387297	0.316018	117.814
chr10	120224740	120225364	625	16	0.534913	0.308355	0.226558	117.804
chr19	802554	803021	468	24	0.163597	0.253035	-0.0894381	-117.787
chr6	1773362	1773737	376	11	0.766238	0.447145	0.319093	117.702
chr9	120242347	120242809	463	16	0.834238	0.676245	0.157994	117.699
chr6	33982056	33982744	689	17	0.512605	0.29819	0.214415	117.654
chr12	121449044	121449556	513	16	0.745736	0.546471	0.199265	117.621
chr19	30423634	30424062	429	13	0.533195	0.274381	0.258813	117.619
chr22	37418827	37419170	344	19	0.560155	0.409452	0.150703	117.564
chr20	59210129	59210536	408	12	0.712045	0.447731	0.264314	117.535
chr20	41135358	41136028	671	14	0.570972	0.289792	0.281181	117.509
chr3	127747613	127748524	912	20	0.661061	0.470819	0.190242	117.505
chr16	18152739	18153256	518	10	0.551057	0.230277	0.32078	117.411
chr9	112119195	112119857	663	11	0.505014	0.162851	0.342163	117.404
chrX	130427907	130428234	328	16	0.808716	0.636449	0.172267	117.385
chr1	224205156	224205424	269	24	0.584186	0.721978	-0.137792	-117.336
chr6	37693579	37694260	682	14	0.575068	0.315978	0.25909	117.192
chr3	123346714	123347377	664	15	0.305622	0.108246	0.197377	117.171
chr9	135308577	135309083	507	17	0.671269	0.483151	0.188118	117.111
chr19	13615867	13616522	656	12	0.347813	0.108254	0.239559	117.022
chr16	976640	977022	383	21	0.412124	0.289514	0.12261	116.951
chr2	233989093	233989512	420	13	0.670227	0.413516	0.256711	116.923
chr10	132423224	132423526	303	16	0.803197	0.609845	0.193352	116.886
chr7	151071080	151071390	311	18	0.911183	0.821254	0.0899291	116.877
chr22	43317075	43317558	484	12	0.37398	0.130617	0.243363	116.877
chr1	38207150	38207783	634	19	0.528016	0.364156	0.163859	116.794
chr22	26611871	26612178	308	18	0.434695	0.285498	0.149197	116.789
chr4	150314655	150316148	1494	17	0.489898	0.23902	0.250878	116.768
chr1	201531202	201531688	487	19	0.759427	0.615307	0.14412	116.713
chr4	24434256	24434729	474	12	0.437085	0.177737	0.259348	116.706
chr11	30387903	30388354	452	15	0.293354	0.116866	0.176488	116.617
chr15	40683431	40683530	100	11	0.939246	0.887689	0.0515569	116.612
chr16	51939074	51940146	1073	15	0.66782	0.381126	0.286695	116.583
chr15	89444864	89445198	335	14	0.484104	0.253037	0.231066	116.569
chr5	10990700	10991104	405	11	0.737823	0.454411	0.283412	116.525
chr10	118841242	118842169	928	17	0.662373	0.421956	0.240417	116.475
chr22	40536455	40536716	262	16	0.931211	0.968246	-0.0370351	-116.383
chr16	84095500	84095981	482	15	0.774031	0.57608	0.197951	116.347
chr11	61525314	61525844	531	16	0.806886	0.639588	0.167298	116.286
chr2	72937415	72937720	306	17	0.660243	0.487581	0.172662	116.209
chr5	179437968	179438448	481	17	0.462387	0.296322	0.166066	116.169
chr18	63141816	63142743	928	19	0.725395	0.519045	0.206351	116.152
chr6	159094403	159094829	427	16	0.717387	0.548969	0.168418	116.134
chr12	90253576	90254112	537	9	0.590997	0.216637	0.374359	116.077
chr2	74109614	74110061	448	9	0.66544	0.283556	0.381884	116.073
chr12	131852764	131853217	454	20	0.478292	0.333238	0.145055	115.993
chr2	109437293	109437902	610	15	0.41129	0.184256	0.227034	115.944
chrX	17010244	17011910	1667	19	0.661487	0.407916	0.253571	115.923
chr12	132362355	132362491	137	15	0.941046	0.896097	0.0449483	115.873
chr8	142339069	142339532	464	15	0.494927	0.300453	0.194473	115.848
chr18	25738294	25738546	253	10	0.644091	0.312207	0.331883	115.841
chr4	726137	726649	513	19	0.818837	0.688963	0.129874	115.84
chr22	48567071	48567712	642	19	0.720095	0.548063	0.172031	115.728
chr11	133922531	133922894	364	16	0.868005	0.722291	0.145714	115.681
chr5	42563385	42563739	355	20	0.94687	0.880336	0.0665341	115.626
chr7	73899748	73900087	340	15	0.598796	0.394124	0.204672	115.608
chrX	92355149	92355412	264	22	0.953667	0.877102	0.0765655	115.569
chr19	35025990	35026360	371	21	0.844713	0.740901	0.103812	115.534
chr9	127578290	127578882	593	15	0.758658	0.553342	0.205316	115.52
chr8	141814375	141814789	415	19	0.7501	0.602608	0.147492	115.437
chr7	128116345	128116646	302	13	0.725937	0.467293	0.258645	115.433
chr19	57053273	57053776	504	14	0.532878	0.297647	0.23523	115.367
chr8	130673032	130673598	567	11	0.657729	0.360974	0.296755	115.341
chr20	10639244	10639677	434	22	0.0186867	0.0632296	-0.0445429	-115.281
chr17	807617	807934	318	19	0.7361	0.595682	0.140418	115.279
chr3	50300499	50300928	430	12	0.6449	0.356415	0.288485	115.238
chr12	102959321	102959899	579	18	0.540299	0.371056	0.169243	115.181
chr20	33410985	33411619	635	12	0.671885	0.34882	0.323065	115.06
chr9	124015738	124016118	381	23	0.0336049	0.0705087	-0.0369038	-115.048
chr1	177017380	177017825	446	12	0.424387	0.161981	0.262406	115.015
chr11	133525659	133526228	570	16	0.675254	0.475665	0.199589	114.994
chr17	75225047	75225431	385	15	0.845636	0.685514	0.160122	114.89
chr12	3165549	3166011	463	21	0.857134	0.739856	0.117278	114.826
chr15	101320593	101321010	418	20	0.590973	0.44289	0.148083	114.762
chr16	17942005	17942337	333	13	0.852198	0.631089	0.221109	114.752
chr10	98393907	98394601	695	18	0.41995	0.231581	0.18837	114.728
chr4	6024517	6024858	342	17	0.743554	0.584737	0.158817	114.726
chr5	21341717	21341860	144	23	0.572475	0.483224	0.089251	114.703
chr19	39171506	39171976	471	15	0.757606	0.551628	0.205979	114.683
chr6	5782051	5782492	442	17	0.711359	0.535063	0.176295	114.646
chr1	7042266	7042825	560	15	0.382839	0.170489	0.212349	114.639
chr9	134215472	134215961	490	19	0.30278	0.167744	0.135036	114.628
chr7	151857200	151857734	535	15	0.645261	0.411289	0.233973	114.602
chr21	45867840	45868138	299	18	0.865846	0.771721	0.0941253	114.571
chr8	38495078	38495531	454	12	0.608906	0.302992	0.305914	114.552
chr6	37558708	37559162	455	18	0.726224	0.534047	0.192178	114.366
chr22	29718664	29719486	823	17	0.654294	0.464461	0.189833	114.363
chr20	63342865	63343229	365	19	0.634571	0.515582	0.11899	114.356
chr1	10725025	10725361	337	19	0.108221	0.0335014	0.0747199	114.33
chr21	31173856	31174237	382	18	0.531602	0.370429	0.161173	114.282
chr8	117899384	117900272	889	16	0.523628	0.297751	0.225877	114.236
chr5	30823558	30823862	305	22	0.925699	0.844185	0.0815136	114.233
chr13	26488529	26489043	515	14	0.820402	0.613693	0.206709	114.232
chr20	63347183	63347532	350	23	0.782342	0.691801	0.0905414	114.224
chr5	495546	495826	281	18	0.776908	0.810959	-0.0340507	-114.195
chr7	159191313	159191871	559	14	0.608247	0.374601	0.233646	114.146
chr16	49543544	49544017	474	18	0.384101	0.226284	0.157817	114.094
chr5	172087652	172087879	228	19	0.941789	0.87177	0.0700185	114.05
chr7	1920903	1921214	312	16	0.408946	0.224773	0.184173	114.024
chr22	43185340	43185805	466	16	0.387141	0.22372	0.163421	114.021
chr16	49548309	49548816	508	15	0.512156	0.276613	0.235543	113.938
chr5	957234	957683	450	19	0.451765	0.60887	-0.157106	-113.819
chr3	62587413	62588182	770	15	0.796704	0.564885	0.231819	113.802
chr20	17653070	17653694	625	19	0.782724	0.631656	0.151069	113.796
chr17	2387687	2388195	509	21	0.730335	0.60237	0.127966	113.791
chr9	126276183	126276614	432	17	0.555509	0.342463	0.213046	113.784
chr18	70569497	70569765	269	22	0.907665	0.843471	0.0641944	113.642
chr1	33517701	33518240	540	12	0.641678	0.366614	0.275064	113.641
chr8	143278742	143278982	241	23	0.480742	0.377427	0.103315	113.61
chrX	121001578	121002009	432	23	0.86148	0.93411	-0.0726298	-113.586
chr15	70054320	70054762	443	20	0.870389	0.77303	0.0973587	113.523
chr22	28002146	28002650	505	15	0.817683	0.613379	0.204304	113.325
chrX	40168745	40169010	266	22	0.533767	0.425213	0.108553	113.258
chr16	85660434	85661164	731	18	0.563979	0.401953	0.162026	113.214
chr17	73478275	73478808	534	16	0.337033	0.171548	0.165486	113.172
chr2	23594124	23594552	429	19	0.54875	0.395272	0.153478	113.128
chr4	7515128	7515686	559	19	0.495745	0.345257	0.150488	113.121
chr6	2782628	2783311	684	17	0.572821	0.394099	0.178723	113.097
chr20	63118785	63119280	496	18	0.515687	0.36215	0.153536	113.097
chr1	152053287	152053821	535	16	0.659448	0.481138	0.178311	113.069
chr1	155433618	155434226	609	19	0.72858	0.572831	0.15575	113.027
chr17	2911046	2911674	629	17	0.423086	0.250347	0.172739	112.98
chr12	115348181	115348603	423	19	0.427006	0.286099	0.140906	112.887
chr13	40192805	40193579	775	18	0.156718	0.33617	-0.179452	-112.85
chr8	140087246	140087682	437	15	0.671689	0.475379	0.19631	112.83
chr1	8914506	8915141	636	17	0.459563	0.269056	0.190507	112.78
chr1	43570766	43571179	414	15	0.651212	0.440811	0.210401	112.717
chr9	130638147	130638674	528	20	0.624299	0.474566	0.149733	112.709
chr16	11156512	11156994	483	13	0.638493	0.360482	0.278011	112.685
chr15	56482075	56482430	356	23	0.946702	0.896908	0.0497942	112.633
chr8	124637281	124638736	1456	18	0.646384	0.42837	0.218014	112.599
chr6	37589752	37590262	511	18	0.578534	0.405083	0.17345	112.585
chr12	128328701	128329607	907	18	0.223037	0.380911	-0.157873	-112.566
chr9	67597581	67597865	285	17	0.964804	0.916571	0.0482324	112.421
chr2	103048828	103049102	275	20	0.965235	0.901815	0.0634198	112.389
chr11	66624431	66624923	493	20	0.843385	0.731839	0.111546	112.34
chr1	22612434	22613546	1113	17	0.425578	0.20643	0.219148	112.285
chr7	131537541	131538062	522	17	0.667191	0.47973	0.187461	112.271
chr1	36706396	36706980	585	14	0.602215	0.36151	0.240705	112.254
chr22	26892968	26893551	584	18	0.708301	0.529451	0.17885	112.245
chr12	132149308	132149440	133	13	0.914344	0.868499	0.0458454	112.231
chr2	6957885	6958306	422	10	0.500746	0.191278	0.309468	112.136
chr10	119342497	119343205	709	16	0.368844	0.175405	0.193439	112.101
chr2	196514979	196515488	510	13	0.422763	0.199247	0.223516	111.988
chr4	4869335	4869741	407	22	0.453827	0.341403	0.112423	111.985
chr12	226609	227161	553	18	0.802645	0.648908	0.153737	111.949
chr19	45271412	45271713	302	18	0.869927	0.75363	0.116297	111.873
chr8	142128749	142129142	394	16	0.520932	0.354462	0.16647	111.857
chrX	154560476	154560637	162	15	0.532753	0.424791	0.107962	111.825
chr20	61946961	61947145	185	20	0.933381	0.850419	0.0829616	111.824
chr22	41264445	41264943	499	16	0.671736	0.464018	0.207717	111.785
chr8	138848840	138849386	547	16	0.656131	0.453093	0.203038	111.731
chr17	79506168	79506635	468	15	0.904926	0.773444	0.131482	111.715
chr1	164712148	164712711	564	17	0.3793	0.211997	0.167303	111.669
chr16	867573	868042	470	19	0.842767	0.740047	0.10272	111.662
chr6	33670087	33670522	436	18	0.823338	0.68861	0.134728	111.653
chrX	40007827	40008271	445	20	0.418275	0.289868	0.128407	111.579
chr21	43354142	43354557	416	17	0.610961	0.431111	0.17985	111.557
chr1	53535769	53536163	395	8	0.543248	0.146057	0.397191	111.487
chr11	75420844	75421441	598	17	0.612941	0.423962	0.188979	111.406
chr20	62984603	62985141	539	18	0.544179	0.368187	0.175991	111.27
chr8	141733786	141734391	606	15	0.758027	0.547443	0.210583	111.257
chr14	97641795	97642186	392	9	0.600716	0.217812	0.382904	111.171
chr11	67117825	67117981	157	25	0.158129	0.111231	0.0468979	111.14
chr16	50297427	50298085	659	14	0.365482	0.160845	0.204637	111.12
chr14	74916741	74917194	454	15	0.60443	0.386656	0.217774	111.12
chr20	25478821	25479282	462	17	0.906014	0.789071	0.116943	111.062
chr22	47190150	47190666	517	17	0.838803	0.697889	0.140915	111.055
chr3	10958052	10958273	222	14	0.353077	0.173438	0.179639	111.051
chr1	6958366	6959095	730	19	0.817583	0.666888	0.150695	111.047
chr16	88990115	88990544	430	20	0.792743	0.670175	0.122567	111.045
chr9	130289767	130290181	415	12	0.538546	0.275658	0.262888	110.994
chr17	33021872	33022415	544	13	0.585677	0.294001	0.291676	110.983
chr3	141945671	141946017	347	9	0.530159	0.186667	0.343492	110.98
chr5	175712776	175713144	369	11	0.47436	0.202039	0.272322	110.975
chr8	92506106	92506660	555	9	0.568459	0.210624	0.357835	110.954
chr16	85696773	85697171	399	17	0.869491	0.751906	0.117585	110.924
chr7	69122837	69123439	603	11	0.533866	0.218272	0.315594	110.883
chr6	15131707	15132177	471	10	0.674369	0.311912	0.362457	110.882
chr17	74080849	74081474	626	15	0.576931	0.351456	0.225475	110.875
chrY	22940045	22940182	138	14	0.774553	0.884363	-0.10981	-110.87
chr12	123078517	123079124	608	14	0.499975	0.285149	0.214826	110.863
chr22	37393717	37394185	469	16	0.666597	0.47282	0.193777	110.862
chr2	216803611	216804111	501	15	0.665987	0.439316	0.226672	110.821
chr17	74812410	74812889	480	16	0.411696	0.227626	0.18407	110.812
chr3	52300905	52301590	686	13	0.776149	0.539673	0.236476	110.785
chr11	119906458	119906952	495	10	0.633179	0.278944	0.354235	110.754
chr6	47377056	47377487	432	19	0.854813	0.74973	0.105082	110.661
chr12	124673993	124674639	647	16	0.21991	0.0711452	0.148765	110.651
chr4	1145624	1145781	158	15	0.905678	0.94069	-0.0350117	-110.634
chr5	135566594	135566991	398	13	0.596205	0.351515	0.24469	110.595
chr20	58577961	58578293	333	18	0.872959	0.765779	0.107181	110.542
chr9	126882875	126883086	212	11	0.519632	0.22056	0.299072	110.536
chr21	38121163	38121535	373	19	0.900773	0.814473	0.0862999	110.535
chr3	132470462	132470704	243	22	0.949661	0.888617	0.0610435	110.432
chr19	5037663	5038167	505	20	0.428702	0.290308	0.138395	110.43
chr19	39104417	39104940	524	15	0.535289	0.323682	0.211606	110.354
chr2	109436250	109436767	518	14	0.435699	0.223189	0.212509	110.336
chr11	133949984	133950501	518	18	0.693743	0.536003	0.15774	110.283
chrX	40103500	40104048	549	15	0.58365	0.347809	0.235841	110.279
chr2	23530171	23530741	571	13	0.532955	0.27004	0.262915	110.222
chr11	16780681	16781287	607	14	0.809232	0.59137	0.217862	110.198
chr17	79046951	79047296	346	16	0.760217	0.613571	0.146646	110.169
chr1	53142271	53142695	425	19	0.409734	0.264279	0.145455	110.128
chr16	84834048	84834474	427	19	0.269819	0.415648	-0.145829	-110.121
chr7	43531739	43532162	424	11	0.642946	0.320975	0.321972	110.099
chr22	50150282	50150717	436	18	0.767193	0.6274	0.139793	110.095
chr5	393230	393540	311	19	0.461514	0.327714	0.1338	110.076
chr17	76005176	76005773	598	14	0.52569	0.284246	0.241443	110.006
chr10	98301868	98302519	652	11	0.566337	0.251097	0.315239	109.973
chr16	29840035	29840669	635	15	0.649661	0.430099	0.219562	109.948
chr22	35416458	35416958	501	17	0.872165	0.748552	0.123613	109.944
chrX	33515082	33515268	187	18	0.976607	0.91674	0.0598672	109.94
chr14	96104543	96105023	481	19	0.761169	0.605811	0.155357	109.914
chr17	76419673	76420169	497	17	0.577951	0.385648	0.192303	109.898
chr1	204711908	204712308	401	16	0.192017	0.077294	0.114723	109.884
chr7	150947667	150947964	298	19	0.123979	0.211665	-0.0876862	-109.849
chr5	116378172	116378871	700	12	0.461527	0.212809	0.248718	109.754
chr7	75546386	75546857	472	10	0.633887	0.302643	0.331244	109.737
chr17	78892012	78892463	452	18	0.409021	0.558702	-0.14968	-109.72
chr5	179192208	179192652	445	13	0.465358	0.220054	0.245303	109.714
chr17	73088614	73088979	366	11	0.734197	0.444521	0.289677	109.67
chr22	46099146	46099457	312	21	0.0923802	0.0394996	0.0528806	109.645
chr7	77002794	77003202	409	20	0.82573	0.724621	0.101109	109.619
chr19	16086393	16086781	389	17	0.911997	0.809024	0.102973	109.563
chr12	117002032	117002507	476	18	0.0845458	0.184421	-0.0998751	-109.558
chr16	7345229	7346001	773	18	0.385696	0.237052	0.148644	109.539
chr7	98472434	98473091	658	15	0.421277	0.206227	0.21505	109.509
chr16	84339438	84339999	562	15	0.545983	0.308393	0.237591	109.501
chr20	38278150	38278572	423	16	0.411429	0.224578	0.186851	109.437
chr16	88831430	88831661	232	17	0.875998	0.911441	-0.0354427	-109.428
chrX	24563452	24564085	634	16	0.783619	0.579941	0.203678	109.361
chr19	28892650	28892879	230	8	0.565766	0.156082	0.409684	109.219
chr22	41368887	41370077	1191	20	0.506497	0.374697	0.1318	109.213
chr4	7871266	7871895	630	18	0.835345	0.706086	0.129259	109.166
chr13	114199487	114199609	123	23	0.559203	0.498586	0.0606161	109.156
chr17	2364596	2365064	469	18	0.795608	0.661792	0.133815	109.075
chr3	109188627	109189281	655	10	0.483158	0.136649	0.346509	109.046
chr2	120886759	120887418	660	18	0.508638	0.33003	0.178608	108.911
chr6	164084978	164085561	584	20	0.0744543	0.15799	-0.0835355	-108.872
chr22	43433515	43433745	231	20	0.908374	0.835983	0.0723908	108.819
chr17	79621636	79621998	363	14	0.702516	0.471413	0.231103	108.746
chr11	114031287	114031688	402	15	0.692945	0.489403	0.203542	108.726
chr9	90095653	90096254	602	13	0.285862	0.111592	0.17427	108.654
chr12	96240661	96241150	490	12	0.651315	0.367799	0.283515	108.572
chr6	23630671	23632288	1618	13	0.701444	0.34924	0.352204	108.554
chr9	113086150	113087923	1774	16	0.203375	0.116577	0.0867976	108.545
chr22	46350794	46351021	228	18	0.900284	0.816265	0.084019	108.511
chr4	40912675	40913102	428	12	0.636906	0.395589	0.241317	108.48
chr9	131810322	131810785	464	20	0.569951	0.412756	0.157195	108.465
chr5	28928264	28928547	284	21	0.530308	0.642694	-0.112387	-108.464
chr17	73757259	73757783	525	16	0.643441	0.449924	0.193516	108.442
chr6	166445620	166445946	327	10	0.786299	0.450368	0.335931	108.311
chr11	110625053	110625288	236	20	0.9709	0.915655	0.0552457	108.308
chr14	103743602	103744048	447	17	0.729224	0.566047	0.163177	108.206
chr3	59802949	59803601	653	18	0.692646	0.51722	0.175426	108.167
chr20	59678394	59679172	779	15	0.583198	0.34426	0.238938	108.115
chr12	130478648	130479009	362	21	0.788087	0.692616	0.0954707	108.08
chr6	33735252	33735647	396	18	0.830801	0.72012	0.110682	108.071
chr12	123097479	123098015	537	14	0.353342	0.154737	0.198605	108.062
chr20	62277181	62277563	383	17	0.802674	0.649365	0.153309	108.024
chr9	119986761	119986995	235	11	0.782517	0.491154	0.291363	107.926
chr17	3885242	3885650	409	15	0.313057	0.140358	0.172699	107.902
chr9	133848537	133848948	412	16	0.531123	0.333993	0.19713	107.878
chr6	34083239	34083664	426	17	0.640586	0.472734	0.167853	107.855
chr10	561718	562196	479	14	0.77364	0.574803	0.198837	107.748
chr1	144322982	144323120	139	21	0.290649	0.227267	0.063382	107.727
chr12	124742158	124742561	404	18	0.579723	0.427801	0.151922	107.686
chr10	68231997	68232482	486	15	0.683797	0.49356	0.190237	107.672
chr5	2206296	2206926	631	19	0.116812	0.225823	-0.10901	-107.659
chr1	856373	857000	628	14	0.658932	0.410705	0.248228	107.63
chr21	46162014	46162150	137	17	0.855017	0.772392	0.0826246	107.578
chr15	55137729	55138005	277	21	0.942904	0.815286	0.127618	107.556
chr10	103859615	103860211	597	12	0.50395	0.220513	0.283437	107.498
chr12	125100206	125101099	894	13	0.540591	0.253997	0.286595	107.444
chr15	69664874	69665355	482	16	0.32522	0.156661	0.168559	107.407
chr3	129593640	129594142	503	19	0.69658	0.549702	0.146878	107.4
chr7	47314624	47315083	460	14	0.533163	0.301739	0.231424	107.372
chr10	33661703	33662387	685	16	0.41416	0.239731	0.174429	107.343
chr15	45184542	45185007	466	10	0.498779	0.170201	0.328579	107.301
chr9	38276853	38277491	639	14	0.435694	0.202994	0.2327	107.28
chr20	32541508	32541782	275	16	0.343533	0.186047	0.157485	107.258
chr10	131177383	131177868	486	15	0.584417	0.396807	0.18761	107.219
chr16	27235389	27235882	494	18	0.502227	0.355106	0.147121	107.12
chr5	168790777	168791286	510	14	0.49521	0.277844	0.217367	107.106
chr9	14515717	14516161	445	14	0.401534	0.20985	0.191684	107.101
chr1	204937922	204938302	381	12	0.61987	0.366927	0.252943	107.01
chr19	5150767	5151193	427	18	0.623694	0.467091	0.156603	106.949
chr7	250028	250474	447	15	0.485745	0.289942	0.195804	106.927
chr9	134768728	134769135	408	20	0.889886	0.805668	0.0842182	106.879
chr1	203028762	203029568	807	15	0.458971	0.224207	0.234764	106.878
chr9	136326055	136326505	451	18	0.479234	0.317102	0.162132	106.744
chr11	117706144	117706631	488	14	0.693263	0.441462	0.251802	106.685
chr8	8973770	8974315	546	14	0.500694	0.280477	0.220217	106.595
chr10	22600179	22600761	583	12	0.478195	0.206111	0.272084	106.594
chr7	3892291	3893047	757	18	0.662457	0.497385	0.165072	106.571
chr7	665790	666167	378	21	0.614566	0.491251	0.123315	106.48
chr9	65398244	65398466	223	14	0.650504	0.526147	0.124357	106.467
chr10	12727794	12728239	446	15	0.790353	0.596221	0.194132	106.465
chr13	110464589	110465027	439	17	0.749642	0.58049	0.169152	106.433
chr3	127000269	127000597	329	16	0.588088	0.417824	0.170264	106.408
chr17	74221027	74221842	816	17	0.623805	0.410941	0.212864	106.364
chr13	112923895	112924335	441	13	0.875877	0.683646	0.192232	106.216
chr5	3414789	3415529	741	10	0.689557	0.329431	0.360126	106.184
chr22	23103295	23103650	356	12	0.508551	0.236745	0.271806	106.168
chr5	135476409	135476898	490	14	0.343692	0.149574	0.194118	106.161
chr10	71574144	71574596	453	15	0.686629	0.500166	0.186464	106.159
chr21	34574559	34575013	455	17	0.893903	0.78661	0.107293	106.147
chr14	90450867	90451866	1000	18	0.720575	0.57387	0.146705	106.128
chr10	2893413	2893734	322	15	0.861155	0.707674	0.153481	106.128
chr8	142215968	142216686	719	15	0.601084	0.381069	0.220015	106.095
chr12	132404863	132405147	285	18	0.514743	0.380269	0.134474	106.08
chr18	46964637	46964736	100	10	0.954821	0.878709	0.0761123	106.068
chr9	113078825	113078995	171	19	0.614649	0.357631	0.257019	106.053
chr10	124642276	124642806	531	17	0.503596	0.340921	0.162676	106.05
chr11	3152418	3152862	445	19	0.782247	0.649432	0.132815	106.042
chr11	2699336	2699526	191	20	0.470691	0.402573	0.0681184	106.042
chr20	63191312	63191783	472	15	0.729705	0.549187	0.180518	106.041
chr21	33884344	33885107	764	18	0.109996	0.24642	-0.136425	-106.012
chr22	27380865	27381359	495	18	0.351297	0.205952	0.145345	105.983
chr21	44958563	44958931	369	20	0.142843	0.228965	-0.0861217	-105.953
chr20	20317385	20317947	563	15	0.280829	0.111465	0.169364	105.914
chr8	127949621	127949991	371	15	0.560461	0.379728	0.180733	105.91
chr17	17303164	17303338	175	23	0.0143661	0.0324435	-0.0180774	-105.908
chr17	77699075	77699558	484	20	0.418116	0.289637	0.128479	105.898
chr16	3493366	3493794	429	16	0.576381	0.380198	0.196184	105.793
chr8	138601521	138602010	490	17	0.888196	0.772981	0.115215	105.736
chr4	2356186	2356504	319	15	0.578634	0.384457	0.194178	105.717
chr5	16537978	16538446	469	12	0.539798	0.281988	0.257809	105.682
chr14	31921141	31922197	1057	13	0.715511	0.403171	0.31234	105.677
chr13	97189764	97190285	522	14	0.849456	0.63679	0.212666	105.669
chr7	132398359	132398797	439	14	0.673813	0.426614	0.247199	105.662
chr7	150028399	150028822	424	13	0.713854	0.49244	0.221413	105.641
chr10	97119342	97119791	450	17	0.449633	0.293902	0.155731	105.593
chr20	50356601	50357051	451	15	0.587637	0.388399	0.199238	105.554
chr11	66242010	66242941	932	20	0.702875	0.548745	0.15413	105.548
chrX	39540883	39541340	458	10	0.626256	0.271646	0.35461	105.495
chr21	33149265	33149801	537	17	0.587825	0.412801	0.175024	105.459
chr2	121019326	121019906	581	15	0.731081	0.530941	0.20014	105.404
chr7	1225999	1226297	299	20	0.0873766	0.0322632	0.0551135	105.381
chr11	35956646	35957215	570	15	0.91826	0.777272	0.140988	105.368
chr22	27620317	27620853	537	14	0.747602	0.545014	0.202588	105.334
chr12	128918708	128919160	453	11	0.79282	0.516061	0.276759	105.329
chr7	55104134	55104820	687	18	0.825995	0.696202	0.129792	105.264
chr1	156475460	156475839	380	20	0.755783	0.644722	0.111061	105.254
chr6	38954432	38954659	228	20	0.887999	0.661824	0.226174	105.252
chr1	1699856	1700716	861	12	0.795378	0.873691	-0.0783123	-105.22
chr16	10727957	10728548	592	16	0.679014	0.498204	0.180809	105.193
chr17	79438905	79439334	430	16	0.75598	0.600632	0.155348	105.124
chr6	26384831	26385352	522	14	0.840482	0.647238	0.193244	105.114
chr20	24967624	24968665	1042	14	0.767373	0.495422	0.271951	105.083
chr18	13565323	13565626	304	17	0.0566199	0.141354	-0.0847339	-105.044
chr16	7509956	7510436	481	14	0.651654	0.457923	0.193731	105.04
chr2	144004862	144005308	447	10	0.724255	0.431252	0.293003	104.995
chr16	10577733	10578270	538	14	0.361064	0.164067	0.196997	104.985
chr21	26280234	26281300	1067	15	0.571642	0.330189	0.241453	104.963
chr9	136757291	136757694	404	20	0.60136	0.48072	0.12064	104.88
chr5	31944611	31945303	693	14	0.788206	0.565676	0.22253	104.829
chr10	129901603	129902169	567	16	0.503268	0.320746	0.182521	104.816
chr16	29193121	29193503	383	17	0.88312	0.769733	0.113388	104.795
chr9	125623354	125623529	176	14	0.848014	0.939973	-0.0919593	-104.778
chr22	47591725	47592117	393	17	0.779597	0.635604	0.143993	104.709
chr16	16067106	16067385	280	15	0.944691	0.808089	0.136602	104.694
chr1	29900358	29900856	499	19	0.470927	0.326186	0.144741	104.694
chr5	2801704	2802311	608	14	0.618505	0.378793	0.239711	104.683
chr21	33760926	33761550	625	11	0.599328	0.268357	0.330971	104.672
chr16	11085101	11085740	640	14	0.411766	0.216963	0.194803	104.642
chr9	96925050	96925210	161	22	0.782088	0.700892	0.0811962	104.599
chr11	34184332	34185213	882	17	0.647567	0.45198	0.195588	104.585
chr21	42782227	42782629	403	10	0.592567	0.28951	0.303057	104.573
chr14	96598362	96598921	560	14	0.612608	0.387656	0.224952	104.532
chr5	176797243	176797665	423	16	0.415037	0.256077	0.15896	104.513
chr16	912482	912734	253	16	0.421615	0.295259	0.126357	104.51
chr2	10301529	10301959	431	17	0.413189	0.560799	-0.14761	-104.508
chr2	85733446	85734305	860	17	0.552431	0.34878	0.203651	104.431
chr22	18964488	18964947	460	15	0.337434	0.169978	0.167457	104.416
chr5	176677494	176678066	573	11	0.564505	0.261014	0.303492	104.392
chr13	29270359	29270929	571	15	0.766388	0.562124	0.204264	104.366
chr9	17323243	17323642	400	10	0.502704	0.210915	0.291789	104.359
chr9	134839228	134839605	378	20	0.691001	0.573828	0.117173	104.357
chr11	65084148	65084330	183	23	0.0239955	0.00850656	0.0154889	104.298
chr3	9916346	9917002	657	14	0.312603	0.123516	0.189087	104.236
chr4	152605295	152606111	817	16	0.307371	0.11572	0.191651	104.2
chr1	234451605	234451735	131	11	0.918736	0.851479	0.067257	104.186
chr10	79314149	79314672	524	16	0.732862	0.539835	0.193026	104.181
chr10	124197565	124197984	420	19	0.29935	0.184913	0.114437	104.144
chr2	232447648	232448081	434	15	0.542209	0.334678	0.207531	104.135
chr3	190875037	190875443	407	12	0.846358	0.608553	0.237805	104.111
chr1	213983756	213984139	384	18	0.435672	0.292188	0.143483	104.102
chr5	133751607	133751717	111	7	0.514328	0.112481	0.401847	104.015
chr5	178280002	178280271	270	21	0.0860001	0.198342	-0.112342	-103.982
chr10	86243694	86243974	281	10	0.759389	0.484303	0.275086	103.933
chr4	6297905	6298410	506	16	0.682476	0.50813	0.174346	103.91
chr4	79049969	79050314	346	21	0.756291	0.653331	0.10296	103.855
chr6	126683504	126684020	517	9	0.806239	0.443191	0.363049	103.85
chr19	41992192	41992593	402	12	0.672664	0.423594	0.24907	103.691
chr1	245212517	245212929	413	19	0.939529	0.869008	0.070521	103.685
chr7	27551969	27552171	203	8	0.456568	0.086052	0.370516	103.677
chr2	101616438	101616655	218	13	0.588	0.346696	0.241304	103.669
chr7	63556572	63556747	176	14	0.732066	0.608292	0.123774	103.668
chr10	133424062	133424296	235	19	0.10256	0.168606	-0.0660453	-103.605
chr19	12998673	12998987	315	18	0.234209	0.375684	-0.141475	-103.579
chr9	128214443	128215055	613	15	0.602861	0.385212	0.217649	103.571
chr2	73091762	73092108	347	12	0.665151	0.389345	0.275805	103.551
chr10	97121503	97122109	607	14	0.634339	0.391082	0.243257	103.524
chr2	218002662	218003105	444	20	0.276396	0.168844	0.107552	103.496
chr1	53376003	53376393	391	16	0.482909	0.303906	0.179003	103.495
chr1	230366790	230367121	332	14	0.735142	0.527627	0.207516	103.419
chr20	20216067	20216453	387	11	0.411732	0.165415	0.246317	103.281
chr20	23084706	23085179	474	18	0.855385	0.753074	0.102311	103.258
chr11	119890966	119891570	605	15	0.69532	0.513125	0.182195	103.198
chr17	41910583	41911102	520	15	0.840343	0.672125	0.168219	103.164
chr2	31141480	31142085	606	16	0.73882	0.562554	0.176266	103.133
chr16	58035265	58035918	654	13	0.470046	0.241189	0.228857	103.131
chr7	2522794	2523253	460	17	0.132405	0.251714	-0.119309	-103.091
chr15	100276818	100277327	510	14	0.41336	0.197342	0.216018	103.077
chr1	240965612	240966217	606	11	0.616198	0.315404	0.300793	103.054
chr1	11377320	11377649	330	11	0.67783	0.370771	0.307059	103.047
chr7	1725253	1725610	358	18	0.258017	0.140959	0.117058	102.976
chr17	17491418	17491865	448	18	0.910663	0.808483	0.102179	102.956
chr16	88921502	88921960	459	20	0.836992	0.757658	0.0793339	102.953
chr4	52861547	52861890	344	18	0.124285	0.0609896	0.0632955	102.906
chr14	99404875	99405349	475	19	0.0963307	0.224966	-0.128636	-102.889
chr1	7637346	7637995	650	18	0.298076	0.150836	0.14724	102.882
chr11	119701746	119702589	844	16	0.307922	0.133477	0.174445	102.861
chr2	105237148	105237382	235	21	0.411434	0.513234	-0.1018	-102.831
chr22	49534489	49534738	250	16	0.328817	0.187067	0.141751	102.784
chr5	176010078	176010607	530	14	0.640128	0.43749	0.202638	102.754
chr12	54369345	54369740	396	20	0.106525	0.181131	-0.0746056	-102.735
chr5	146086052	146086271	220	18	0.963006	0.912248	0.0507583	102.676
chr12	104115235	104115560	326	14	0.777496	0.572579	0.204917	102.659
chr1	95510104	95510391	288	9	0.559787	0.220072	0.339716	102.587
chr1	201429517	201429947	431	14	0.266324	0.105494	0.160829	102.553
chr17	81736301	81736755	455	18	0.729878	0.597687	0.132191	102.544
chr15	88057850	88058310	461	11	0.555895	0.232577	0.323317	102.521
chr22	49769002	49769437	436	16	0.522705	0.34473	0.177975	102.515
chr18	37426597	37427013	417	16	0.730943	0.540387	0.190557	102.495
chr8	143497579	143498056	478	18	0.868634	0.769506	0.0991286	102.48
chr6	1253822	1254348	527	13	0.776581	0.548873	0.227707	102.469
chr12	130224618	130225006	389	14	0.741835	0.528008	0.213827	102.459
chr5	171437520	171438075	556	13	0.480907	0.269025	0.211882	102.416
chr12	113232203	113232760	558	14	0.854437	0.68363	0.170807	102.406
chrX	147992536	147992796	261	20	0.910899	0.758486	0.152414	102.369
chr2	199310851	199311908	1058	13	0.669501	0.345577	0.323924	102.362
chr7	44286161	44286586	426	18	0.867761	0.763519	0.104243	102.314
chr15	65843651	65843856	206	16	0.970321	0.908962	0.0613587	102.283
chr11	102038004	102038224	221	18	0.958969	0.900054	0.0589141	102.261
chr22	49821643	49822139	497	16	0.761067	0.571776	0.189291	102.233
chr21	8253201	8253317	117	22	0.307983	0.401869	-0.0938864	-102.079
chr7	750335	750911	577	18	0.774438	0.62749	0.146949	102.027
chr11	134523858	134523978	121	21	0.929435	0.897523	0.0319119	102.003
chr17	16981307	16981692	386	15	0.428089	0.24835	0.179739	101.976
chr16	4870312	4870711	400	18	0.755237	0.586808	0.168428	101.934
chr1	17776363	17776954	592	15	0.447915	0.23499	0.212926	101.905
chrX	153421154	153421322	169	20	0.926467	0.887309	0.0391588	101.88
chr12	113241542	113242175	634	16	0.506753	0.304198	0.202555	101.847
chr22	17970064	17970492	429	13	0.804224	0.620048	0.184177	101.764
chr2	34809415	34809613	199	15	0.801048	0.604238	0.19681	101.744
chr4	1214752	1215172	421	17	0.812609	0.684543	0.128065	101.679
chr13	113397994	113398324	331	14	0.390493	0.201826	0.188667	101.659
chr21	38384717	38386064	1348	15	0.801509	0.532363	0.269145	101.638
chr9	90414042	90414475	434	14	0.901385	0.72394	0.177445	101.601
chr11	45511420	45511961	542	13	0.597236	0.368011	0.229225	101.51
chr1	228161711	228162369	659	14	0.445338	0.227133	0.218205	101.498
chr17	76414960	76415314	355	10	0.429239	0.156636	0.272603	101.49
chr3	14564101	14564560	460	17	0.755095	0.618186	0.13691	101.484
chr17	12990959	12991206	248	12	0.883661	0.679465	0.204196	101.466
chr22	44965024	44965665	642	17	0.701779	0.523698	0.178081	101.458
[truncated: 7,856 more rows]

## Sheet: Table S5
DMR.seqnames	DMR.seqnames	DMR.start	DMR.end	DMR.width	DMR.strand	DMR.nCG	DMR.areaStat	ENCODE.cCRE.seqnames	ENCODE.cCRE.start	ENCODE.cCRE.end	ENCODE.cCRE.width	ENCODE.cCRE.strand	ENCODE.cCRE.ID	ENCODE.cCRE.Type
chr9	chr9	138022626	138023864	1239	*	143	-1081.61	chr9	138022323	138022669	347	*	EH38E3921999	dELS,CTCF-bound
chr9	chr9	138022626	138023864	1239	*	143	-1081.61	chr9	138022804	138023037	234	*	EH38E3922000	dELS,CTCF-bound
chr9	chr9	138022626	138023864	1239	*	143	-1081.61	chr9	138023056	138023376	321	*	EH38E3922001	dELS,CTCF-bound
chr9	chr9	138022626	138023864	1239	*	143	-1081.61	chr9	138023465	138023775	311	*	EH38E3922002	dELS
chr20	chr20	663188	664446	1259	*	151	-989.289	chr20	663540	663747	208	*	EH38E3415246	DNase-H3K4me3
chr20	chr20	663188	664446	1259	*	151	-989.289	chr20	663791	664081	291	*	EH38E3415247	DNase-H3K4me3,CTCF-bound
chr20	chr20	663188	664446	1259	*	151	-989.289	chr20	664178	664493	316	*	EH38E3415248	DNase-H3K4me3
chr18	chr18	79870954	79872193	1240	*	55	893.238	chr18	79871812	79872106	295	*	EH38E3278704	DNase-H3K4me3
chr11	chr11	887636	889653	2018	*	85	871.759	chr11	888333	888678	346	*	EH38E2938239	dELS
chr11	chr11	887636	889653	2018	*	85	871.759	chr11	888712	888967	256	*	EH38E2938240	dELS
chr11	chr11	887636	889653	2018	*	85	871.759	chr11	889011	889198	188	*	EH38E2938241	dELS
chr11	chr11	887636	889653	2018	*	85	871.759	chr11	889285	889625	341	*	EH38E2938242	dELS,CTCF-bound
chr11	chr11	31797950	31800049	2100	*	121	843.737	chr11	31797865	31798184	320	*	EH38E1530188	dELS,CTCF-bound
chr11	chr11	31797950	31800049	2100	*	121	843.737	chr11	31798189	31798446	258	*	EH38E2951368	dELS,CTCF-bound
chr11	chr11	31797950	31800049	2100	*	121	843.737	chr11	31798460	31798637	178	*	EH38E2951369	dELS,CTCF-bound
chr11	chr11	31797950	31800049	2100	*	121	843.737	chr11	31798639	31798988	350	*	EH38E1530190	dELS,CTCF-bound
chr11	chr11	31797950	31800049	2100	*	121	843.737	chr11	31799009	31799349	341	*	EH38E2951370	dELS,CTCF-bound
chr11	chr11	31797950	31800049	2100	*	121	843.737	chr11	31799371	31799719	349	*	EH38E2951371	dELS,CTCF-bound
chr11	chr11	31797950	31800049	2100	*	121	843.737	chr11	31799740	31800001	262	*	EH38E2951372	dELS
chr11	chr11	31797950	31800049	2100	*	121	843.737	chr11	31800011	31800176	166	*	EH38E2951373	dELS,CTCF-bound
chr8	chr8	10403745	10405406	1662	*	61	794.81	chr8	10403706	10404054	349	*	EH38E2610096	dELS
chr8	chr8	10403745	10405406	1662	*	61	794.81	chr8	10404085	10404333	249	*	EH38E3817190	dELS
chr8	chr8	10403745	10405406	1662	*	61	794.81	chr8	10404365	10404708	344	*	EH38E3817191	dELS
chr8	chr8	10403745	10405406	1662	*	61	794.81	chr8	10404746	10404992	247	*	EH38E3817192	dELS
chr8	chr8	10403745	10405406	1662	*	61	794.81	chr8	10405266	10405521	256	*	EH38E2610099	dELS,CTCF-bound
chr6	chr6	5999714	6002916	3203	*	111	793.232	chr6	5999388	5999729	342	*	EH38E3688293	dELS,CTCF-bound
chr6	chr6	5999714	6002916	3203	*	111	793.232	chr6	5999823	6000035	213	*	EH38E2442654	dELS
chr6	chr6	5999714	6002916	3203	*	111	793.232	chr6	6000125	6000300	176	*	EH38E3688294	dELS
chr6	chr6	5999714	6002916	3203	*	111	793.232	chr6	6001527	6001701	175	*	EH38E2442659	dELS
chr6	chr6	5999714	6002916	3203	*	111	793.232	chr6	6002031	6002192	162	*	EH38E3688298	pELS,CTCF-bound
chr6	chr6	5999714	6002916	3203	*	111	793.232	chr6	6002202	6002358	157	*	EH38E3688299	pELS,CTCF-bound
chr6	chr6	5999714	6002916	3203	*	111	793.232	chr6	6002364	6002607	244	*	EH38E3688300	pELS,CTCF-bound
chr6	chr6	5999714	6002916	3203	*	111	793.232	chr6	6002625	6002953	329	*	EH38E3688301	pELS,CTCF-bound
chr19	chr19	1821445	1822872	1428	*	71	760.446	chr19	1822296	1822638	343	*	EH38E3281454	PLS
chr17	chr17	3888183	3889643	1461	*	67	708.813	chr17	3888202	3888356	155	*	EH38E3204549	dELS,CTCF-bound
chr17	chr17	3888183	3889643	1461	*	67	708.813	chr17	3888370	3888533	164	*	EH38E3204550	dELS,CTCF-bound
chr17	chr17	3888183	3889643	1461	*	67	708.813	chr17	3888537	3888885	349	*	EH38E1841832	dELS,CTCF-bound
chr17	chr17	3888183	3889643	1461	*	67	708.813	chr17	3889011	3889186	176	*	EH38E3204551	pELS,CTCF-bound
chr17	chr17	3888183	3889643	1461	*	67	708.813	chr17	3889415	3889692	278	*	EH38E1841834	pELS
chr1	chr1	2304868	2305859	992	*	58	696.109	chr1	2304934	2305090	157	*	EH38E1311771	dELS,CTCF-bound
chr1	chr1	2304868	2305859	992	*	58	696.109	chr1	2305150	2305497	348	*	EH38E2778707	dELS
chr1	chr1	2304868	2305859	992	*	58	696.109	chr1	2305567	2305737	171	*	EH38E2778708	dELS,CTCF-bound
chr1	chr1	2304868	2305859	992	*	58	696.109	chr1	2305855	2306056	202	*	EH38E2778709	dELS
chr8	chr8	26039123	26041671	2549	*	110	-678.253	chr8	26039342	26039534	193	*	EH38E3824137	dELS,CTCF-bound
chr8	chr8	26039123	26041671	2549	*	110	-678.253	chr8	26039642	26039802	161	*	EH38E3824138	pELS
chr8	chr8	26039123	26041671	2549	*	110	-678.253	chr8	26039802	26040081	280	*	EH38E3824139	pELS,CTCF-bound
chr8	chr8	26039123	26041671	2549	*	110	-678.253	chr8	26040668	26040977	310	*	EH38E3824140	pELS
chr8	chr8	26039123	26041671	2549	*	110	-678.253	chr8	26041111	26041272	162	*	EH38E3824141	pELS,CTCF-bound
chr8	chr8	26039123	26041671	2549	*	110	-678.253	chr8	26041282	26041511	230	*	EH38E3824142	PLS
chr8	chr8	26039123	26041671	2549	*	110	-678.253	chr8	26041534	26041698	165	*	EH38E3824143	PLS,CTCF-bound
chr8	chr8	26039123	26041671	2549	*	110	-678.253	chr8	26040237	26040437	201	*	EH38E2618689	pELS
chr11	chr11	31826097	31827739	1643	*	93	671.238	chr11	31825917	31826134	218	*	EH38E2951431	dELS,CTCF-bound
chr11	chr11	31826097	31827739	1643	*	93	671.238	chr11	31826505	31826821	317	*	EH38E2951432	dELS,CTCF-bound
chr11	chr11	31826097	31827739	1643	*	93	671.238	chr11	31826871	31827130	260	*	EH38E2951433	dELS
chr11	chr11	31826097	31827739	1643	*	93	671.238	chr11	31827238	31827564	327	*	EH38E1530271	dELS
chr11	chr11	31826097	31827739	1643	*	93	671.238	chr11	31827696	31827955	260	*	EH38E1530272	dELS
chr18	chr18	13452891	13454223	1333	*	45	657.529	chr18	13453718	13454065	348	*	EH38E1901906	pELS
chr18	chr18	13452891	13454223	1333	*	45	657.529	chr18	13453361	13453614	254	*	EH38E1901905	pELS
chr18	chr18	13452891	13454223	1333	*	45	657.529	chr18	13454085	13454286	202	*	EH38E3258495	pELS,CTCF-bound
chr17	chr17	81251524	81252818	1295	*	56	657.523	chr17	81251423	81251637	215	*	EH38E3250129	pELS,CTCF-bound
chr17	chr17	81251524	81252818	1295	*	56	657.523	chr17	81251838	81252188	351	*	EH38E1891973	pELS,CTCF-bound
chr17	chr17	81251524	81252818	1295	*	56	657.523	chr17	81252390	81252679	290	*	EH38E3250130	pELS,CTCF-bound
chr17	chr17	81251524	81252818	1295	*	56	657.523	chr17	81252704	81252966	263	*	EH38E3250131	pELS,CTCF-bound
chr19	chr19	9848636	9849407	772	*	37	657.128	chr19	9848811	9849161	351	*	EH38E3288929	dELS
chr4	chr4	25095636	25096865	1230	*	51	645.984	chr4	25095932	25096282	351	*	EH38E2287022	dELS
chr4	chr4	25095636	25096865	1230	*	51	645.984	chr4	25095315	25095658	344	*	EH38E3577646	dELS
chr4	chr4	1533080	1534203	1124	*	60	632.754	chr4	1533586	1533927	342	*	EH38E3566760	dELS,CTCF-bound
chr19	chr19	11030958	11032431	1474	*	44	628.327	chr19	11031533	11031820	288	*	EH38E3290117	dELS,CTCF-bound
chr19	chr19	11494737	11495893	1157	*	36	605.595	chr19	11494855	11495200	346	*	EH38E1939275	pELS
chr19	chr19	11494737	11495893	1157	*	36	605.595	chr19	11495460	11495809	350	*	EH38E1939276	pELS,CTCF-bound
chr9	chr9	113059869	113060553	685	*	77	-597.733	chr9	113059734	113060040	307	*	EH38E3902339	pELS
chr7	chr7	101912194	101913809	1616	*	53	590.288	chr7	101912220	101912563	344	*	EH38E2576807	dELS,CTCF-bound
chr7	chr7	101912194	101913809	1616	*	53	590.288	chr7	101912585	101912740	156	*	EH38E2576808	dELS,CTCF-bound
chr7	chr7	101912194	101913809	1616	*	53	590.288	chr7	101912800	101913148	349	*	EH38E2576809	dELS,CTCF-bound
chr7	chr7	101912194	101913809	1616	*	53	590.288	chr7	101913200	101913412	213	*	EH38E3790244	dELS
chr7	chr7	101912194	101913809	1616	*	53	590.288	chr7	101913448	101913746	299	*	EH38E3790245	dELS
chr16	chr16	88988919	88989743	825	*	48	589.651	chr16	88988947	88989224	278	*	EH38E3200103	dELS
chr16	chr16	88988919	88989743	825	*	48	589.651	chr16	88989295	88989645	351	*	EH38E1837677	dELS,CTCF-bound
chr16	chr16	88988919	88989743	825	*	48	589.651	chr16	88989678	88989860	183	*	EH38E1837678	dELS
chr19	chr19	5054491	5055650	1160	*	52	586.332	chr19	5054698	5055016	319	*	EH38E1934710	dELS
chr19	chr19	5054491	5055650	1160	*	52	586.332	chr19	5055112	5055342	231	*	EH38E3285501	dELS
chr7	chr7	253046	254286	1241	*	67	577.146	chr7	253093	253428	336	*	EH38E3750989	dELS,CTCF-bound
chr7	chr7	253046	254286	1241	*	67	577.146	chr7	253729	254069	341	*	EH38E3750990	dELS,CTCF-bound
chr17	chr17	81030934	81032366	1433	*	60	574.179	chr17	81030880	81031194	315	*	EH38E3249747	dELS
chr17	chr17	81030934	81032366	1433	*	60	574.179	chr17	81031199	81031439	241	*	EH38E1891717	dELS,CTCF-bound
chr17	chr17	81030934	81032366	1433	*	60	574.179	chr17	81031514	81031845	332	*	EH38E1891718	dELS
chr17	chr17	81030934	81032366	1433	*	60	574.179	chr17	81032067	81032322	256	*	EH38E3249748	dELS,CTCF-bound
chr5	chr5	2111785	2112732	948	*	57	560.905	chr5	2112104	2112444	341	*	EH38E3623313	dELS
chr5	chr5	2111785	2112732	948	*	57	560.905	chr5	2112621	2112953	333	*	EH38E2353314	dELS
chr9	chr9	99828249	99829204	956	*	86	552.935	chr9	99828606	99828955	350	*	EH38E2712591	dELS,CTCF-bound
chr11	chr11	875503	876712	1210	*	47	541.104	chr11	875944	876294	351	*	EH38E1514080	dELS,CTCF-bound
chr11	chr11	875503	876712	1210	*	47	541.104	chr11	876549	876890	342	*	EH38E2938232	dELS,CTCF-bound
chr8	chr8	143275952	143276904	953	*	105	538.737	chr8	143275897	143276238	342	*	EH38E3868354	dELS,CTCF-bound
chr8	chr8	143275952	143276904	953	*	105	538.737	chr8	143276244	143276460	217	*	EH38E3868355	dELS,CTCF-bound
chr8	chr8	143275952	143276904	953	*	105	538.737	chr8	143276491	143276651	161	*	EH38E3868356	dELS,CTCF-bound
chr8	chr8	143275952	143276904	953	*	105	538.737	chr8	143276662	143276933	272	*	EH38E3868357	dELS,CTCF-bound
chr5	chr5	179974030	179975497	1468	*	64	538.212	chr5	179974283	179974633	351	*	EH38E2437263	PLS
chr5	chr5	179974030	179975497	1468	*	64	538.212	chr5	179974764	179975112	349	*	EH38E3683774	pELS,CTCF-bound
chr5	chr5	179974030	179975497	1468	*	64	538.212	chr5	179975157	179975506	350	*	EH38E3683775	pELS,CTCF-bound
chr1	chr1	3073412	3074148	737	*	83	535.979	chr1	3073534	3073812	279	*	EH38E2779577	dELS,CTCF-bound
chr1	chr1	3073412	3074148	737	*	83	535.979	chr1	3074138	3074291	154	*	EH38E2779579	dELS,CTCF-bound
chr1	chr1	3073412	3074148	737	*	83	535.979	chr1	3073843	3074064	222	*	EH38E2779578	dELS,CTCF-bound
chr9	chr9	137487041	137488804	1764	*	66	532.562	chr9	137487849	137488195	347	*	EH38E3921527	dELS,CTCF-bound
chr9	chr9	137487041	137488804	1764	*	66	532.562	chr9	137488253	137488598	346	*	EH38E3921528	dELS,CTCF-bound
chr9	chr9	137487041	137488804	1764	*	66	532.562	chr9	137487445	137487727	283	*	EH38E3921526	dELS
chr12	chr12	132444633	132446124	1492	*	66	527.843	chr12	132444986	132445336	351	*	EH38E3053091	dELS
chr12	chr12	132444633	132446124	1492	*	66	527.843	chr12	132445434	132445769	336	*	EH38E3053092	dELS,CTCF-bound
chr12	chr12	132444633	132446124	1492	*	66	527.843	chr12	132445771	132445924	154	*	EH38E3053093	dELS,CTCF-bound
chr12	chr12	132444633	132446124	1492	*	66	527.843	chr12	132445992	132446342	351	*	EH38E3053094	dELS,CTCF-bound
chr9	chr9	137279070	137279861	792	*	103	517.862	chr9	137278816	137279161	346	*	EH38E3921194	pELS,CTCF-bound
chr17	chr17	73591843	73593318	1476	*	43	510.768	chr17	73591810	73592156	347	*	EH38E1884382	dELS
chr17	chr17	73591843	73593318	1476	*	43	510.768	chr17	73592157	73592318	162	*	EH38E3241696	dELS
chr17	chr17	73591843	73593318	1476	*	43	510.768	chr17	73592484	73592658	175	*	EH38E3241697	dELS,CTCF-bound
chr17	chr17	73591843	73593318	1476	*	43	510.768	chr17	73592716	73593059	344	*	EH38E3241698	dELS,CTCF-bound
chr17	chr17	73591843	73593318	1476	*	43	510.768	chr17	73593065	73593220	156	*	EH38E3241699	dELS
chr17	chr17	73591843	73593318	1476	*	43	510.768	chr17	73593309	73593564	256	*	EH38E3241700	dELS
chr2	chr2	132585459	132586478	1020	*	56	510.671	chr2	132586044	132586385	342	*	EH38E3372555	dELS
chr2	chr2	132585459	132586478	1020	*	56	510.671	chr2	132586463	132586623	161	*	EH38E3372556	dELS
chr19	chr19	5093253	5094279	1027	*	42	510.019	chr19	5093091	5093365	275	*	EH38E3285559	dELS
chr19	chr19	5093253	5094279	1027	*	42	510.019	chr19	5093399	5093745	347	*	EH38E3285560	dELS
chr19	chr19	5093253	5094279	1027	*	42	510.019	chr19	5093891	5094064	174	*	EH38E3285561	dELS
chr19	chr19	5093253	5094279	1027	*	42	510.019	chr19	5094068	5094262	195	*	EH38E3285562	dELS
chr7	chr7	130154123	130155100	978	*	33	506.672	chr7	130154156	130154419	264	*	EH38E3799848	dELS,CTCF-bound
chr7	chr7	130154123	130155100	978	*	33	506.672	chr7	130154497	130154846	350	*	EH38E2590180	dELS,CTCF-bound
chr7	chr7	130154123	130155100	978	*	33	506.672	chr7	130155088	130155342	255	*	EH38E3799849	dELS,CTCF-bound
chr19	chr19	42042377	42044126	1750	*	48	499.211	chr19	42043181	42043426	246	*	EH38E1955238	dELS,CTCF-bound
chr19	chr19	42042377	42044126	1750	*	48	499.211	chr19	42043436	42043786	351	*	EH38E1955239	dELS
chr19	chr19	42042377	42044126	1750	*	48	499.211	chr19	42043928	42044177	250	*	EH38E3307338	dELS
chr19	chr19	42042377	42044126	1750	*	48	499.211	chr19	42042443	42042777	335	*	EH38E3307337	dELS
chr7	chr7	150957781	150958448	668	*	74	-492.988	chr7	150957642	150957969	328	*	EH38E2601001	dELS
chr7	chr7	150957781	150958448	668	*	74	-492.988	chr7	150958091	150958310	220	*	EH38E3808250	dELS
chr7	chr7	150957781	150958448	668	*	74	-492.988	chr7	150958393	150958543	151	*	EH38E3808251	dELS,CTCF-bound
chrX	chrX	40091471	40092448	978	*	84	491.302	chrX	40091666	40091933	268	*	EH38E3931161	dELS
chrX	chrX	40091471	40092448	978	*	84	491.302	chrX	40091984	40092248	265	*	EH38E3931162	dELS
chrX	chrX	40091471	40092448	978	*	84	491.302	chrX	40092278	40092504	227	*	EH38E3931163	dELS
chrX	chrX	40091471	40092448	978	*	84	491.302	chrX	40091348	40091555	208	*	EH38E3931160	dELS
chr20	chr20	33667297	33668220	924	*	91	-489.608	chr20	33667363	33667598	236	*	EH38E3428306	pELS,CTCF-bound
chr20	chr20	33667297	33668220	924	*	91	-489.608	chr20	33667656	33667878	223	*	EH38E3428307	pELS,CTCF-bound
chr20	chr20	33667297	33668220	924	*	91	-489.608	chr20	33667884	33668205	322	*	EH38E2107833	pELS,CTCF-bound
chr7	chr7	2109733	2110579	847	*	32	486.648	chr7	2109430	2109777	348	*	EH38E3753646	dELS
chr7	chr7	2109733	2110579	847	*	32	486.648	chr7	2110037	2110300	264	*	EH38E3753647	dELS,CTCF-bound
chr7	chr7	2109733	2110579	847	*	32	486.648	chr7	2110311	2110661	351	*	EH38E3753648	dELS
chr13	chr13	111572847	111573648	802	*	27	479.161	chr13	111573039	111573387	349	*	EH38E1698790	dELS
chr13	chr13	111572847	111573648	802	*	27	479.161	chr13	111573416	111573590	175	*	EH38E3082616	dELS
chr1	chr1	44635962	44638449	2488	*	61	477.174	chr1	44636689	44636915	227	*	EH38E2808239	dELS,CTCF-bound
chr1	chr1	44635962	44638449	2488	*	61	477.174	chr1	44636928	44637129	202	*	EH38E2808240	dELS,CTCF-bound
chr1	chr1	44635962	44638449	2488	*	61	477.174	chr1	44637309	44637641	333	*	EH38E2808241	dELS
chr1	chr1	44635962	44638449	2488	*	61	477.174	chr1	44637656	44637979	324	*	EH38E1343511	dELS
chr1	chr1	44635962	44638449	2488	*	61	477.174	chr1	44638038	44638388	351	*	EH38E2808242	dELS,CTCF-bound
chr19	chr19	18868848	18869378	531	*	83	473.24	chr19	18868669	18868943	275	*	EH38E3296715	dELS,CTCF-bound
chr19	chr19	18868848	18869378	531	*	83	473.24	chr19	18869006	18869164	159	*	EH38E3296716	dELS,CTCF-bound
chr19	chr19	18868848	18869378	531	*	83	473.24	chr19	18869179	18869335	157	*	EH38E3296717	dELS,CTCF-bound
chr4	chr4	168877637	168878274	638	*	81	472.356	chr4	168877507	168877763	257	*	EH38E3614998	dELS
chr4	chr4	168877637	168878274	638	*	81	472.356	chr4	168877792	168878068	277	*	EH38E3614999	dELS,CTCF-bound
chr4	chr4	168877637	168878274	638	*	81	472.356	chr4	168878191	168878531	341	*	EH38E3615000	dELS,CTCF-bound
chr8	chr8	143469555	143470740	1186	*	48	472.307	chr8	143469386	143469622	237	*	EH38E3868669	dELS,CTCF-bound
chr8	chr8	143469555	143470740	1186	*	48	472.307	chr8	143469686	143470021	336	*	EH38E3868670	dELS
chr8	chr8	143469555	143470740	1186	*	48	472.307	chr8	143470160	143470321	162	*	EH38E3868671	dELS
chr8	chr8	143469555	143470740	1186	*	48	472.307	chr8	143470529	143470877	349	*	EH38E2675230	dELS,CTCF-bound
chrX	chrX	153905518	153906463	946	*	53	470.743	chrX	153905724	153906066	343	*	EH38E3949181	pELS
chrX	chrX	153905518	153906463	946	*	53	470.743	chrX	153906171	153906512	342	*	EH38E3949182	pELS
chr16	chr16	87350370	87351987	1618	*	54	468.453	chr16	87350410	87350631	222	*	EH38E1836045	dELS
chr16	chr16	87350370	87351987	1618	*	54	468.453	chr16	87350808	87351137	330	*	EH38E3197992	dELS,CTCF-bound
chr16	chr16	87350370	87351987	1618	*	54	468.453	chr16	87351404	87351751	348	*	EH38E3197993	dELS
chr16	chr16	87350370	87351987	1618	*	54	468.453	chr16	87351907	87352123	217	*	EH38E3197994	dELS
chr16	chr16	67394368	67395120	753	*	81	467.698	chr16	67394227	67394485	259	*	EH38E3186622	pELS,CTCF-bound
chr16	chr16	67394368	67395120	753	*	81	467.698	chr16	67394541	67394764	224	*	EH38E3186623	pELS,CTCF-bound
chr16	chr16	67394368	67395120	753	*	81	467.698	chr16	67394837	67395180	344	*	EH38E3186624	pELS,CTCF-bound
chr5	chr5	6348578	6349787	1210	*	50	466.39	chr5	6349070	6349414	345	*	EH38E2354827	DNase-H3K4me3
chr5	chr5	6348578	6349787	1210	*	50	466.39	chr5	6349469	6349817	349	*	EH38E2354828	dELS
chr1	chr1	44249941	44250868	928	*	37	462.791	chr1	44250094	44250412	319	*	EH38E2807958	dELS
chr1	chr1	44249941	44250868	928	*	37	462.791	chr1	44250461	44250790	330	*	EH38E1343157	dELS
chr4	chr4	1374553	1375454	902	*	53	462.305	chr4	1374333	1374681	349	*	EH38E3566602	pELS
chr12	chr12	132546583	132547678	1096	*	48	455.097	chr12	132546669	132546984	316	*	EH38E3053273	dELS
chr12	chr12	132546583	132547678	1096	*	48	455.097	chr12	132547294	132547526	233	*	EH38E3053274	dELS
chr5	chr5	176733023	176734035	1013	*	39	451.207	chr5	176733356	176733681	326	*	EH38E2435055	dELS
chr3	chr3	13792295	13793717	1423	*	53	445.197	chr3	13793518	13793740	223	*	EH38E2180363	dELS
chr12	chr12	3144938	3146274	1337	*	37	443.476	chr12	3145039	3145372	334	*	EH38E1587683	dELS,CTCF-bound
chr12	chr12	3144938	3146274	1337	*	37	443.476	chr12	3145985	3146283	299	*	EH38E2999036	dELS
chr16	chr16	57528540	57529072	533	*	89	442.866	chr16	57528461	57528674	214	*	EH38E3183325	dELS
chr16	chr16	57528540	57529072	533	*	89	442.866	chr16	57528830	57528985	156	*	EH38E3183326	dELS,CTCF-bound
chr16	chr16	57528540	57529072	533	*	89	442.866	chr16	57528997	57529291	295	*	EH38E3183327	dELS,CTCF-bound
chr17	chr17	76139783	76140751	969	*	83	-439.508	chr17	76139949	76140294	346	*	EH38E3244277	pELS,CTCF-bound
chr17	chr17	76139783	76140751	969	*	83	-439.508	chr17	76140554	76140815	262	*	EH38E3244279	PLS,CTCF-bound
chr17	chr17	76139783	76140751	969	*	83	-439.508	chr17	76140325	76140535	211	*	EH38E3244278	PLS,CTCF-bound
chr10	chr10	1650601	1651963	1363	*	45	439.499	chr10	1650705	1650927	223	*	EH38E2881377	dELS
chr2	chr2	10330998	10332088	1091	*	41	439.059	chr2	10331020	10331370	351	*	EH38E3324516	pELS,CTCF-bound
chr2	chr2	10330998	10332088	1091	*	41	439.059	chr2	10331482	10331713	232	*	EH38E3324517	pELS,CTCF-bound
chr2	chr2	10330998	10332088	1091	*	41	439.059	chr2	10331721	10332055	335	*	EH38E3324518	pELS,CTCF-bound
chr2	chr2	10330998	10332088	1091	*	41	439.059	chr2	10332063	10332408	346	*	EH38E3324519	dELS,CTCF-bound
chr19	chr19	12974487	12976119	1633	*	43	431.028	chr19	12974376	12974586	211	*	EH38E3291445	dELS
chr19	chr19	12974487	12976119	1633	*	43	431.028	chr19	12974644	12974881	238	*	EH38E3291446	dELS
chr19	chr19	12974487	12976119	1633	*	43	431.028	chr19	12974892	12975239	348	*	EH38E1940123	dELS,CTCF-bound
chrX	chrX	48831939	48832516	578	*	68	430.719	chrX	48831903	48832248	346	*	EH38E3933878	dELS
chr11	chr11	116613056	116613927	872	*	32	429.829	chr11	116612911	116613172	262	*	EH38E2986594	dELS
chr11	chr11	116613056	116613927	872	*	32	429.829	chr11	116613331	116613527	197	*	EH38E2986595	dELS,CTCF-bound
chr11	chr11	116613056	116613927	872	*	32	429.829	chr11	116613595	116613864	270	*	EH38E2986596	dELS
chr10	chr10	133424353	133424662	310	*	48	-426.555	chr10	133424169	133424381	213	*	EH38E2936964	DNase-H3K4me3
chr7	chr7	3181304	3182123	820	*	34	425.068	chr7	3181563	3181913	351	*	EH38E2530326	dELS
chr8	chr8	143506978	143508721	1744	*	55	425.041	chr8	143507328	143507663	336	*	EH38E2675273	dELS,CTCF-bound
chr8	chr8	143506978	143508721	1744	*	55	425.041	chr8	143508248	143508560	313	*	EH38E3868740	dELS
chr8	chr8	143506978	143508721	1744	*	55	425.041	chr8	143508682	143508970	289	*	EH38E3868741	dELS
chr1	chr1	37047318	37048140	823	*	30	424.767	chr1	37047584	37047932	349	*	EH38E1337859	dELS
chr16	chr16	85448387	85449457	1071	*	44	422.195	chr16	85448625	85448974	350	*	EH38E3196283	dELS,CTCF-bound
chr16	chr16	85448387	85449457	1071	*	44	422.195	chr16	85449108	85449356	249	*	EH38E3196284	dELS,CTCF-bound
chr19	chr19	5035969	5037208	1240	*	54	422.017	chr19	5035814	5036157	344	*	EH38E1934685	dELS
chr19	chr19	5035969	5037208	1240	*	54	422.017	chr19	5036267	5036445	179	*	EH38E3285471	dELS,CTCF-bound
chr19	chr19	5035969	5037208	1240	*	54	422.017	chr19	5036468	5036648	181	*	EH38E3285472	dELS,CTCF-bound
chr19	chr19	5035969	5037208	1240	*	54	422.017	chr19	5036723	5036927	205	*	EH38E1934688	dELS
chr19	chr19	5035969	5037208	1240	*	54	422.017	chr19	5036943	5037293	351	*	EH38E1934689	dELS
chr2	chr2	161341032	161341455	424	*	57	416.765	chr2	161340859	161341059	201	*	EH38E3381104	DNase-H3K4me3
chr16	chr16	85470155	85471740	1586	*	40	410.823	chr16	85470574	85470794	221	*	EH38E3196319	dELS
chr16	chr16	85470155	85471740	1586	*	40	410.823	chr16	85470903	85471250	348	*	EH38E3196320	dELS
chr18	chr18	44744280	44745367	1088	*	54	410.751	chr18	44744123	44744450	328	*	EH38E3265879	dELS,CTCF-bound
chr18	chr18	44744280	44745367	1088	*	54	410.751	chr18	44744457	44744661	205	*	EH38E3265880	dELS,CTCF-bound
chr18	chr18	44744280	44745367	1088	*	54	410.751	chr18	44744755	44745104	350	*	EH38E3265881	dELS,CTCF-bound
chr2	chr2	10982966	10983922	957	*	34	408.101	chr2	10983022	10983232	211	*	EH38E1973233	dELS
chr2	chr2	10982966	10983922	957	*	34	408.101	chr2	10983342	10983690	349	*	EH38E1973234	dELS,CTCF-bound
chr2	chr2	10982966	10983922	957	*	34	408.101	chr2	10983741	10983958	218	*	EH38E3325067	dELS,CTCF-bound
chr8	chr8	143439027	143439975	949	*	39	407.726	chr8	143439093	143439270	178	*	EH38E3868620	dELS,CTCF-bound
chr8	chr8	143439027	143439975	949	*	39	407.726	chr8	143439280	143439629	350	*	EH38E2675197	dELS,CTCF-bound
chr19	chr19	18743414	18744588	1175	*	60	403.731	chr19	18743275	18743622	348	*	EH38E1944691	pELS,CTCF-bound
chr19	chr19	18743414	18744588	1175	*	60	403.731	chr19	18743708	18743867	160	*	EH38E3296556	pELS,CTCF-bound
chr14	chr14	56794013	56794731	719	*	56	402.839	chr14	56794126	56794453	328	*	EH38E3096747	dELS
chr14	chr14	56794013	56794731	719	*	56	402.839	chr14	56794454	56794655	202	*	EH38E3096748	dELS,CTCF-bound
chr14	chr14	56794013	56794731	719	*	56	402.839	chr14	56794665	56794936	272	*	EH38E3096749	dELS
chr16	chr16	85431186	85432239	1054	*	48	401.446	chr16	85431192	85431539	348	*	EH38E1834294	dELS,CTCF-bound
chr16	chr16	85431186	85432239	1054	*	48	401.446	chr16	85431656	85431961	306	*	EH38E3196262	dELS
chr1	chr1	44252174	44252799	626	*	25	398.894	chr1	44252172	44252522	351	*	EH38E2807961	dELS,CTCF-bound
chr1	chr1	44252174	44252799	626	*	25	398.894	chr1	44252562	44252842	281	*	EH38E2807962	dELS,CTCF-bound
chr7	chr7	768327	769280	954	*	58	397.35	chr7	768306	768477	172	*	EH38E2527852	PLS
chr7	chr7	768327	769280	954	*	58	397.35	chr7	768531	768848	318	*	EH38E3751700	pELS
chr7	chr7	768327	769280	954	*	58	397.35	chr7	768945	769099	155	*	EH38E3751701	pELS,CTCF-bound
chr7	chr7	768327	769280	954	*	58	397.35	chr7	769106	769438	333	*	EH38E2527855	pELS,CTCF-bound
chr8	chr8	48581480	48582474	995	*	47	393.437	chr8	48581473	48581823	351	*	EH38E3832596	dELS,CTCF-bound
chr8	chr8	48581480	48582474	995	*	47	393.437	chr8	48581823	48582073	251	*	EH38E3832597	dELS,CTCF-bound
chr8	chr8	48581480	48582474	995	*	47	393.437	chr8	48582075	48582290	216	*	EH38E3832598	dELS,CTCF-bound
chr8	chr8	48581480	48582474	995	*	47	393.437	chr8	48582413	48582762	350	*	EH38E3832599	dELS,CTCF-bound
chr2	chr2	91571322	91571649	328	*	65	391.209	chr2	91571329	91571672	344	*	EH38E3357478	dELS,CTCF-bound
chr16	chr16	88868805	88869866	1062	*	43	387.308	chr16	88868976	88869299	324	*	EH38E1837533	dELS
chr16	chr16	88868805	88869866	1062	*	43	387.308	chr16	88869346	88869552	207	*	EH38E3199909	dELS,CTCF-bound
chr16	chr16	88868805	88869866	1062	*	43	387.308	chr16	88869607	88869957	351	*	EH38E3199910	dELS,CTCF-bound
chr22	chr22	46007823	46008449	627	*	31	385.628	chr22	46007909	46008259	351	*	EH38E2170079	pELS,CTCF-bound
chr22	chr22	46007823	46008449	627	*	31	385.628	chr22	46008278	46008537	260	*	EH38E3487412	pELS,CTCF-bound
chr20	chr20	3164992	3165959	968	*	50	384.406	chr20	3165463	3165807	345	*	EH38E2093274	dELS,CTCF-bound
chr20	chr20	3164992	3165959	968	*	50	384.406	chr20	3165937	3166092	156	*	EH38E3416793	dELS
chr9	chr9	134435790	134437495	1706	*	47	381.228	chr9	134435672	134436014	343	*	EH38E3917385	dELS
chr9	chr9	134435790	134437495	1706	*	47	381.228	chr9	134436065	134436343	279	*	EH38E3917386	dELS,CTCF-bound
chr9	chr9	134435790	134437495	1706	*	47	381.228	chr9	134436419	134436713	295	*	EH38E3917387	dELS,CTCF-bound
chr9	chr9	134435790	134437495	1706	*	47	381.228	chr9	134436731	134436952	222	*	EH38E3917388	dELS,CTCF-bound
chr9	chr9	134435790	134437495	1706	*	47	381.228	chr9	134436985	134437304	320	*	EH38E3917389	dELS
chr9	chr9	134435790	134437495	1706	*	47	381.228	chr9	134437459	134437647	189	*	EH38E3917390	dELS,CTCF-bound
chr17	chr17	40092769	40093509	741	*	31	379.842	chr17	40092603	40092927	325	*	EH38E1861424	dELS
chr17	chr17	40092769	40093509	741	*	31	379.842	chr17	40093035	40093376	342	*	EH38E3222107	dELS,CTCF-bound
chr18	chr18	13611787	13612816	1030	*	43	379.467	chr18	13611443	13611791	349	*	EH38E3258649	PLS,CTCF-bound
chr18	chr18	13611787	13612816	1030	*	43	379.467	chr18	13611818	13612068	251	*	EH38E3258650	PLS,CTCF-bound
chr18	chr18	13611787	13612816	1030	*	43	379.467	chr18	13612071	13612239	169	*	EH38E3258651	PLS,CTCF-bound
chr18	chr18	13611787	13612816	1030	*	43	379.467	chr18	13612279	13612629	351	*	EH38E3258652	PLS
chr18	chr18	13611787	13612816	1030	*	43	379.467	chr18	13612726	13612880	155	*	EH38E3258653	PLS,CTCF-bound
chr19	chr19	5060532	5061376	845	*	35	377.724	chr19	5060516	5060717	202	*	EH38E3285508	dELS,CTCF-bound
chr19	chr19	5060532	5061376	845	*	35	377.724	chr19	5060740	5061086	347	*	EH38E1934718	dELS,CTCF-bound
chr12	chr12	132066728	132068288	1561	*	52	375.791	chr12	132066733	132067071	339	*	EH38E3052588	dELS,CTCF-bound
chr12	chr12	132066728	132068288	1561	*	52	375.791	chr12	132067201	132067505	305	*	EH38E3052589	dELS,CTCF-bound
chr5	chr5	2749294	2749994	701	*	69	370.395	chr5	2749392	2749588	197	*	EH38E3623544	dELS
chr5	chr5	2749294	2749994	701	*	69	370.395	chr5	2749593	2749904	312	*	EH38E3623545	pELS
chr18	chr18	78430092	78430861	770	*	38	369.583	chr18	78430260	78430601	342	*	EH38E3277621	dELS
chr7	chr7	825959	826887	929	*	37	366.579	chr7	826064	826268	205	*	EH38E3751773	dELS
chr7	chr7	825959	826887	929	*	37	366.579	chr7	826282	826619	338	*	EH38E3751774	dELS
chr7	chr7	825959	826887	929	*	37	366.579	chr7	826703	826902	200	*	EH38E3751775	dELS,CTCF-bound
chr10	chr10	125093541	125094640	1100	*	33	363.364	chr10	125093471	125093811	341	*	EH38E2931813	dELS,CTCF-bound
chr10	chr10	125093541	125094640	1100	*	33	363.364	chr10	125093824	125093978	155	*	EH38E2931814	dELS,CTCF-bound
chr16	chr16	84307294	84308163	870	*	27	360.94	chr16	84307281	84307630	350	*	EH38E3195056	dELS
chr16	chr16	84307294	84308163	870	*	27	360.94	chr16	84307631	84307944	314	*	EH38E3195057	dELS
chr16	chr16	84307294	84308163	870	*	27	360.94	chr16	84308123	84308467	345	*	EH38E3195058	dELS,CTCF-bound
chr2	chr2	201284232	201284646	415	*	30	360.872	chr2	201284640	201284805	166	*	EH38E2066004	dELS
chr5	chr5	3217274	3218657	1384	*	33	360.302	chr5	3218183	3218447	265	*	EH38E3623696	DNase-H3K4me3
chr5	chr5	133975458	133976014	557	*	21	358.208	chr5	133975630	133975833	204	*	EH38E3661530	dELS
chr17	chr17	80834361	80835090	730	*	30	356.603	chr17	80834381	80834731	351	*	EH38E1891489	dELS
chr17	chr17	80834361	80835090	730	*	30	356.603	chr17	80834960	80835176	217	*	EH38E1891490	dELS
chr19	chr19	3055557	3056415	859	*	36	353.833	chr19	3055241	3055581	341	*	EH38E3283110	dELS
chr19	chr19	3055557	3056415	859	*	36	353.833	chr19	3055638	3055964	327	*	EH38E1932942	dELS,CTCF-bound
chr19	chr19	3055557	3056415	859	*	36	353.833	chr19	3056041	3056370	330	*	EH38E3283111	dELS
chr20	chr20	32622129	32622960	832	*	30	352.409	chr20	32622219	32622552	334	*	EH38E3427688	dELS
chr7	chr7	2610182	2611207	1026	*	40	351.606	chr7	2611027	2611225	199	*	EH38E3754271	dELS
chr7	chr7	2610182	2611207	1026	*	40	351.606	chr7	2610219	2610421	203	*	EH38E3754269	dELS
chr7	chr7	2610182	2611207	1026	*	40	351.606	chr7	2610448	2610780	333	*	EH38E3754270	dELS
chr5	chr5	3393613	3394476	864	*	35	351.562	chr5	3393645	3393904	260	*	EH38E3623745	dELS
chr5	chr5	3393613	3394476	864	*	35	351.562	chr5	3393936	3394275	340	*	EH38E2353735	dELS
chr5	chr5	3393613	3394476	864	*	35	351.562	chr5	3394278	3394436	159	*	EH38E2353736	dELS,CTCF-bound
chr12	chr12	122355031	122356058	1028	*	36	350.893	chr12	122355228	122355578	351	*	EH38E1651538	dELS
chr12	chr12	122355031	122356058	1028	*	36	350.893	chr12	122355730	122356044	315	*	EH38E3047303	dELS,CTCF-bound
chr12	chr12	7628424	7628951	528	*	56	350.067	chr12	7628307	7628647	341	*	EH38E3001774	dELS
chr12	chr12	7628424	7628951	528	*	56	350.067	chr12	7628690	7628981	292	*	EH38E3001775	dELS,CTCF-bound
chr3	chr3	50340373	50340918	546	*	66	348.043	chr3	50340178	50340379	202	*	EH38E3513331	pELS,CTCF-bound
chr3	chr3	50340373	50340918	546	*	66	348.043	chr3	50340524	50340722	199	*	EH38E3513332	pELS,CTCF-bound
chr3	chr3	50340373	50340918	546	*	66	348.043	chr3	50340743	50340931	189	*	EH38E3513333	PLS,CTCF-bound
chr19	chr19	2064781	2065553	773	*	40	347.889	chr19	2064893	2065094	202	*	EH38E3281862	dELS,CTCF-bound
chr19	chr19	2064781	2065553	773	*	40	347.889	chr19	2065095	2065421	327	*	EH38E3281863	dELS,CTCF-bound
chr16	chr16	85642937	85643532	596	*	30	347.68	chr16	85642896	85643238	343	*	EH38E3196598	dELS
chr16	chr16	85642937	85643532	596	*	30	347.68	chr16	85643251	85643531	281	*	EH38E3196599	dELS
chr6	chr6	137488265	137489095	831	*	68	344.002	chr6	137488225	137488561	337	*	EH38E3735375	dELS
chr6	chr6	137488265	137489095	831	*	68	344.002	chr6	137488730	137488940	211	*	EH38E2507188	dELS
chr6	chr6	137488265	137489095	831	*	68	344.002	chr6	137489037	137489377	341	*	EH38E2507189	dELS
chr3	chr3	18369635	18371092	1458	*	24	341.235	chr3	18369459	18369802	344	*	EH38E2183530	dELS
chr3	chr3	18369635	18371092	1458	*	24	341.235	chr3	18369828	18370176	349	*	EH38E3499964	dELS
chr3	chr3	18369635	18371092	1458	*	24	341.235	chr3	18370704	18371001	298	*	EH38E2183532	dELS
chr2	chr2	130693257	130693874	618	*	49	-341.123	chr2	130693536	130693850	315	*	EH38E3371896	PLS,CTCF-bound
chr20	chr20	58854768	58855231	464	*	49	341.008	chr20	58854743	58855092	350	*	EH38E3444703	pELS,CTCF-bound
chr1	chr1	1298696	1299820	1125	*	43	340.21	chr1	1298563	1298836	274	*	EH38E2777309	dELS
chr1	chr1	1298696	1299820	1125	*	43	340.21	chr1	1298966	1299316	351	*	EH38E2777310	dELS
chr1	chr1	1298696	1299820	1125	*	43	340.21	chr1	1299637	1299909	273	*	EH38E2777311	dELS,CTCF-bound
chr17	chr17	75060505	75060992	488	*	26	338.702	chr17	75060391	75060739	349	*	EH38E3243013	PLS,CTCF-bound
chr17	chr17	75060505	75060992	488	*	26	338.702	chr17	75060820	75060976	157	*	EH38E3243014	pELS
chr11	chr11	2214455	2215124	670	*	28	337.477	chr11	2214317	2214521	205	*	EH38E2939999	dELS,CTCF-bound
chr11	chr11	2214455	2215124	670	*	28	337.477	chr11	2214587	2214933	347	*	EH38E2940000	dELS,CTCF-bound
chr5	chr5	179439501	179440144	644	*	23	336.154	chr5	179439565	179439882	318	*	EH38E2436845	dELS,CTCF-bound
chr5	chr5	179439501	179440144	644	*	23	336.154	chr5	179439900	179440194	295	*	EH38E2436846	dELS
chr9	chr9	134423344	134424226	883	*	33	335.908	chr9	134423192	134423427	236	*	EH38E3917360	dELS
chr9	chr9	134423344	134424226	883	*	33	335.908	chr9	134423444	134423777	334	*	EH38E3917361	dELS
chr9	chr9	134423344	134424226	883	*	33	335.908	chr9	134423847	134424039	193	*	EH38E3917362	dELS
chr6	chr6	167687091	167688256	1166	*	34	333.382	chr6	167687112	167687340	229	*	EH38E2525092	dELS,CTCF-bound
chr6	chr6	167687091	167688256	1166	*	34	333.382	chr6	167687354	167687673	320	*	EH38E2525093	dELS
chr3	chr3	50387489	50388487	999	*	33	332.117	chr3	50388055	50388395	341	*	EH38E2201165	dELS,CTCF-bound
chr3	chr3	50387489	50388487	999	*	33	332.117	chr3	50388410	50388652	243	*	EH38E3513410	dELS,CTCF-bound
chr9	chr9	134947158	134948007	850	*	30	330.073	chr9	134947302	134947650	349	*	EH38E2735538	dELS
chr11	chr11	88508843	88509436	594	*	67	324.781	chr11	88508769	88508924	156	*	EH38E1559854	dELS,CTCF-bound
chr11	chr11	88508843	88509436	594	*	67	324.781	chr11	88508934	88509259	326	*	EH38E2977873	dELS,CTCF-bound
chr11	chr11	88508843	88509436	594	*	67	324.781	chr11	88509362	88509587	226	*	EH38E2977874	dELS
chr18	chr18	80262541	80262882	342	*	66	321.126	chr18	80262496	80262702	207	*	EH38E3279046	dELS,CTCF-bound
chr16	chr16	88135617	88136829	1213	*	44	320.767	chr16	88136298	88136646	349	*	EH38E1836797	dELS
chr16	chr16	88135617	88136829	1213	*	44	320.767	chr16	88136680	88136944	265	*	EH38E3198888	dELS
chr16	chr16	1538773	1539652	880	*	33	320.72	chr16	1538491	1538804	314	*	EH38E1795788	dELS,CTCF-bound
chr16	chr16	1538773	1539652	880	*	33	320.72	chr16	1538854	1539202	349	*	EH38E1795789	dELS,CTCF-bound
chr5	chr5	3600669	3601440	772	*	56	319.861	chr5	3600651	3600963	313	*	EH38E3623809	pELS,CTCF-bound
chr5	chr5	3600669	3601440	772	*	56	319.861	chr5	3601133	3601309	177	*	EH38E3623810	pELS,CTCF-bound
chr5	chr5	173698976	173699911	936	*	39	318.997	chr5	173698870	173699071	202	*	EH38E3679673	dELS,CTCF-bound
chr5	chr5	173698976	173699911	936	*	39	318.997	chr5	173699115	173699454	340	*	EH38E2433164	dELS,CTCF-bound
chr5	chr5	173698976	173699911	936	*	39	318.997	chr5	173699524	173699732	209	*	EH38E3679674	dELS
chr1	chr1	11714686	11715787	1102	*	30	317.673	chr1	11714862	11715199	338	*	EH38E2786486	dELS
chr16	chr16	2482670	2483579	910	*	34	316.834	chr16	2482734	2483080	347	*	EH38E1796681	dELS,CTCF-bound
chr16	chr16	2482670	2483579	910	*	34	316.834	chr16	2483207	2483536	330	*	EH38E3163303	dELS
chr16	chr16	369772	370404	633	*	47	-316.529	chr16	369605	369813	209	*	EH38E3160302	PLS
chr16	chr16	369772	370404	633	*	47	-316.529	chr16	369841	369997	157	*	EH38E3160303	PLS,CTCF-bound
chr16	chr16	369772	370404	633	*	47	-316.529	chr16	370098	370304	207	*	EH38E3160304	pELS,CTCF-bound
chr17	chr17	3026888	3027830	943	*	33	316.288	chr17	3026837	3027170	334	*	EH38E1841459	dELS
chr17	chr17	3026888	3027830	943	*	33	316.288	chr17	3027287	3027478	192	*	EH38E3204154	dELS
chr17	chr17	3026888	3027830	943	*	33	316.288	chr17	3027510	3027840	331	*	EH38E1841460	dELS
chr7	chr7	2932189	2933174	986	*	42	315.212	chr7	2932711	2933006	296	*	EH38E2530130	dELS
chr7	chr7	1987071	1987719	649	*	39	314.169	chr7	1987083	1987241	159	*	EH38E3753436	dELS
chr16	chr16	89697290	89698375	1086	*	52	312.89	chr16	89697324	89697674	351	*	EH38E3201098	dELS,CTCF-bound
chr9	chr9	132644713	132646130	1418	*	36	312.699	chr9	132645745	132646090	346	*	EH38E3915197	dELS,CTCF-bound
chr4	chr4	3773471	3774375	905	*	37	312.037	chr4	3773657	3774005	349	*	EH38E3569123	dELS,CTCF-bound
chr4	chr4	3773471	3774375	905	*	37	312.037	chr4	3774056	3774221	166	*	EH38E3569124	dELS
chr7	chr7	75045539	75046334	796	*	28	311.792	chr7	75045900	75046250	351	*	EH38E2564103	dELS,CTCF-bound
chr9	chr9	89662333	89663260	928	*	31	311.624	chr9	89662332	89662482	151	*	EH38E2705667	dELS,CTCF-bound
chr9	chr9	89662333	89663260	928	*	31	311.624	chr9	89662681	89662861	181	*	EH38E3891939	dELS
chr9	chr9	89662333	89663260	928	*	31	311.624	chr9	89662867	89663033	167	*	EH38E3891940	dELS
chr9	chr9	89662333	89663260	928	*	31	311.624	chr9	89663169	89663491	323	*	EH38E3891941	dELS
chr9	chr9	95459119	95460383	1265	*	45	308.46	chr9	95459131	95459480	350	*	EH38E2709711	dELS,CTCF-bound
chr9	chr9	95459119	95460383	1265	*	45	308.46	chr9	95460223	95460539	317	*	EH38E3895518	dELS
chr9	chr9	95459119	95460383	1265	*	45	308.46	chr9	95459865	95460215	351	*	EH38E2709713	dELS
chr17	chr17	81032656	81033356	701	*	31	308.151	chr17	81032721	81032891	171	*	EH38E3249749	pELS
chr17	chr17	81032656	81033356	701	*	31	308.151	chr17	81033026	81033319	294	*	EH38E3249750	pELS
chr12	chr12	3244268	3244834	567	*	23	306.204	chr12	3244324	3244672	349	*	EH38E2999151	dELS,CTCF-bound
chr2	chr2	170713436	170713978	543	*	59	304.989	chr2	170713474	170713675	202	*	EH38E3383954	pELS
chr2	chr2	170713436	170713978	543	*	59	304.989	chr2	170713724	170714070	347	*	EH38E3383955	pELS
chr14	chr14	90600072	90600976	905	*	26	304.518	chr14	90599876	90600174	299	*	EH38E3110470	dELS,CTCF-bound
chr14	chr14	90600072	90600976	905	*	26	304.518	chr14	90600189	90600359	171	*	EH38E3110471	dELS,CTCF-bound
chr14	chr14	90600072	90600976	905	*	26	304.518	chr14	90600653	90600997	345	*	EH38E1735543	dELS
chrX	chrX	40154742	40155234	493	*	51	304.093	chrX	40154722	40155048	327	*	EH38E2750784	dELS,CTCF-bound
chrX	chrX	40154742	40155234	493	*	51	304.093	chrX	40155087	40155289	203	*	EH38E3931247	dELS,CTCF-bound
chr19	chr19	47379236	47380054	819	*	32	303.929	chr19	47379365	47379666	302	*	EH38E3311443	dELS
chr19	chr19	47379236	47380054	819	*	32	303.929	chr19	47379675	47379973	299	*	EH38E3311444	dELS,CTCF-bound
chr19	chr19	47379236	47380054	819	*	32	303.929	chr19	47380034	47380317	284	*	EH38E3311445	dELS,CTCF-bound
chr16	chr16	49492581	49493401	821	*	35	303.327	chr16	49492246	49492589	344	*	EH38E3179326	dELS,CTCF-bound
chr16	chr16	49492581	49493401	821	*	35	303.327	chr16	49492590	49492786	197	*	EH38E3179327	dELS,CTCF-bound
chr22	chr22	48631355	48632128	774	*	37	300.991	chr22	48632120	48632469	350	*	EH38E3489555	dELS
chr1	chr1	16960707	16961175	469	*	51	300.918	chr1	16960661	16961002	342	*	EH38E2789893	dELS,CTCF-bound
chr1	chr1	16960707	16961175	469	*	51	300.918	chr1	16961007	16961166	160	*	EH38E2789894	dELS,CTCF-bound
chr1	chr1	3494238	3495220	983	*	37	300.08	chr1	3494663	3494913	251	*	EH38E1312730	dELS,CTCF-bound
chr1	chr1	3494238	3495220	983	*	37	300.08	chr1	3495078	3495251	174	*	EH38E2780225	dELS
chr1	chr1	3494238	3495220	983	*	37	300.08	chr1	3494345	3494616	272	*	EH38E2780224	dELS
chr18	chr18	57439599	57440465	867	*	57	-299.653	chr18	57439547	57439877	331	*	EH38E3270789	dELS
chr18	chr18	57439599	57440465	867	*	57	-299.653	chr18	57440049	57440309	261	*	EH38E3270790	dELS
chr18	chr18	57439599	57440465	867	*	57	-299.653	chr18	57440441	57440787	347	*	EH38E3270791	dELS,CTCF-bound
chr2	chr2	90244837	90245332	496	*	56	299.044	chr2	90245036	90245384	349	*	EH38E3357435	dELS,CTCF-bound
chr10	chr10	72062468	72063355	888	*	35	298.856	chr10	72062360	72062709	350	*	EH38E2907728	dELS
chr10	chr10	72062468	72063355	888	*	35	298.856	chr10	72062710	72062889	180	*	EH38E2907729	dELS
chr10	chr10	72062468	72063355	888	*	35	298.856	chr10	72062937	72063125	189	*	EH38E2907730	dELS,CTCF-bound
chr10	chr10	12483831	12484658	828	*	22	298.351	chr10	12484017	12484365	349	*	EH38E1448839	dELS
chr10	chr10	12483831	12484658	828	*	22	298.351	chr10	12484568	12484902	335	*	EH38E2886616	dELS
chr9	chr9	99296297	99297107	811	*	42	297.197	chr9	99296272	99296423	152	*	EH38E2712309	dELS
chr9	chr9	99296297	99297107	811	*	42	297.197	chr9	99296434	99296614	181	*	EH38E2712310	dELS,CTCF-bound
chr9	chr9	99296297	99297107	811	*	42	297.197	chr9	99296617	99296876	260	*	EH38E2712311	dELS
chr10	chr10	129953105	129954251	1147	*	25	296.558	chr10	129953117	129953281	165	*	EH38E2934053	dELS
chr10	chr10	129953105	129954251	1147	*	25	296.558	chr10	129953312	129953542	231	*	EH38E1511100	dELS
chr10	chr10	129953105	129954251	1147	*	25	296.558	chr10	129953542	129953711	170	*	EH38E2934054	dELS
chr10	chr10	129953105	129954251	1147	*	25	296.558	chr10	129953734	129954081	348	*	EH38E1511101	dELS
chr16	chr16	81707415	81708513	1099	*	32	295.846	chr16	81707439	81707640	202	*	EH38E3193823	dELS
chr16	chr16	81707415	81708513	1099	*	32	295.846	chr16	81707691	81708024	334	*	EH38E3193824	dELS,CTCF-bound
chr16	chr16	81707415	81708513	1099	*	32	295.846	chr16	81708027	81708361	335	*	EH38E3193825	dELS
chr16	chr16	81707415	81708513	1099	*	32	295.846	chr16	81708471	81708811	341	*	EH38E3193826	dELS
chr12	chr12	130576490	130577086	597	*	24	294.706	chr12	130576300	130576527	228	*	EH38E3051411	dELS
chr12	chr12	130576490	130577086	597	*	24	294.706	chr12	130576538	130576884	347	*	EH38E1656203	dELS,CTCF-bound
chr12	chr12	130576490	130577086	597	*	24	294.706	chr12	130576997	130577337	341	*	EH38E1656204	dELS
chr19	chr19	17949041	17950199	1159	*	53	294.107	chr19	17949005	17949352	348	*	EH38E3295511	dELS
chr19	chr19	17949041	17950199	1159	*	53	294.107	chr19	17949449	17949688	240	*	EH38E3295512	pELS,CTCF-bound
chr19	chr19	17949041	17950199	1159	*	53	294.107	chr19	17949766	17949924	159	*	EH38E1943798	pELS,CTCF-bound
chr19	chr19	17949041	17950199	1159	*	53	294.107	chr19	17950010	17950233	224	*	EH38E3295513	pELS
chr16	chr16	27725061	27726330	1270	*	24	293.482	chr16	27725017	27725187	171	*	EH38E1809848	dELS
chr16	chr16	27725061	27726330	1270	*	24	293.482	chr16	27725210	27725529	320	*	EH38E1809849	dELS
chr11	chr11	856818	857488	671	*	27	293.445	chr11	856765	857109	345	*	EH38E1514062	dELS,CTCF-bound
chr11	chr11	856818	857488	671	*	27	293.445	chr11	857166	857449	284	*	EH38E2938199	dELS
chr9	chr9	93298862	93299826	965	*	38	293.148	chr9	93298691	93298990	300	*	EH38E3894296	dELS,CTCF-bound
chr9	chr9	93298862	93299826	965	*	38	293.148	chr9	93299013	93299345	333	*	EH38E3894297	dELS
chr9	chr9	93298862	93299826	965	*	38	293.148	chr9	93299461	93299807	347	*	EH38E3894298	dELS
chr2	chr2	113603440	113603865	426	*	53	292.642	chr2	113603351	113603540	190	*	EH38E2026114	dELS,CTCF-bound
chr2	chr2	113603440	113603865	426	*	53	292.642	chr2	113603651	113603998	348	*	EH38E2026115	dELS,CTCF-bound
chr7	chr7	151065086	151066540	1455	*	43	292.212	chr7	151065071	151065314	244	*	EH38E2601151	dELS,CTCF-bound
chr7	chr7	151065086	151066540	1455	*	43	292.212	chr7	151065768	151065992	225	*	EH38E3808435	dELS,CTCF-bound
chr19	chr19	33426651	33427462	812	*	26	291.993	chr19	33426896	33427236	341	*	EH38E3301388	dELS
chr11	chr11	14974096	14975090	995	*	49	290.581	chr11	14974184	14974518	335	*	EH38E2946556	pELS,CTCF-bound
chr11	chr11	14974096	14975090	995	*	49	290.581	chr11	14974521	14974684	164	*	EH38E2946557	dELS,CTCF-bound
chr11	chr11	14974096	14975090	995	*	49	290.581	chr11	14974737	14975064	328	*	EH38E2946558	DNase-H3K4me3,CTCF-bound
chr8	chr8	142515063	142515942	880	*	38	290.502	chr8	142515291	142515631	341	*	EH38E3867460	dELS
chr7	chr7	131829867	131831080	1214	*	35	290.415	chr7	131829981	131830324	344	*	EH38E3800903	dELS,CTCF-bound
chr7	chr7	131829867	131831080	1214	*	35	290.415	chr7	131830722	131831049	328	*	EH38E3800905	dELS
chr16	chr16	87305384	87306301	918	*	33	289.762	chr16	87305505	87305737	233	*	EH38E3197917	dELS,CTCF-bound
chr16	chr16	87305384	87306301	918	*	33	289.762	chr16	87305751	87306012	262	*	EH38E1835998	dELS,CTCF-bound
chr16	chr16	87305384	87306301	918	*	33	289.762	chr16	87306025	87306363	339	*	EH38E3197918	dELS,CTCF-bound
chr17	chr17	1134615	1135245	631	*	27	289.143	chr17	1134991	1135331	341	*	EH38E1839682	dELS,CTCF-bound
chr21	chr21	42760625	42761844	1220	*	36	288.359	chr21	42760470	42760632	163	*	EH38E3461283	dELS
chr21	chr21	42760625	42761844	1220	*	36	288.359	chr21	42760634	42760984	351	*	EH38E3461284	dELS
chr21	chr21	42760625	42761844	1220	*	36	288.359	chr21	42761022	42761349	328	*	EH38E3461285	dELS,CTCF-bound
chr21	chr21	42760625	42761844	1220	*	36	288.359	chr21	42761370	42761612	243	*	EH38E2145013	dELS,CTCF-bound
chr21	chr21	42760625	42761844	1220	*	36	288.359	chr21	42761659	42761932	274	*	EH38E3461286	dELS
chr5	chr5	958184	959092	909	*	51	-287.519	chr5	958128	958283	156	*	EH38E3622027	dELS,CTCF-bound
chr5	chr5	958184	959092	909	*	51	-287.519	chr5	958788	959137	350	*	EH38E3622028	dELS
chr11	chr11	95150310	95151034	725	*	53	286.998	chr11	95150232	95150582	351	*	EH38E2979572	PLS,CTCF-bound
chr11	chr11	95150310	95151034	725	*	53	286.998	chr11	95150745	95151046	302	*	EH38E2979573	PLS,CTCF-bound
chr20	chr20	62994003	62994769	767	*	31	286.826	chr20	62994036	62994383	348	*	EH38E3448075	dELS
chr20	chr20	62994003	62994769	767	*	31	286.826	chr20	62994428	62994593	166	*	EH38E3448076	dELS
chr20	chr20	62994003	62994769	767	*	31	286.826	chr20	62994739	62995064	326	*	EH38E3448077	dELS
chr16	chr16	1342401	1343102	702	*	36	285.692	chr16	1342494	1342651	158	*	EH38E1795611	dELS,CTCF-bound
chr16	chr16	1342401	1343102	702	*	36	285.692	chr16	1342728	1342958	231	*	EH38E1795612	dELS,CTCF-bound
chr16	chr16	1342401	1343102	702	*	36	285.692	chr16	1342973	1343323	351	*	EH38E3161807	dELS,CTCF-bound
chr9	chr9	126057158	126057782	625	*	31	285.67	chr9	126057754	126057917	164	*	EH38E3908806	pELS
chr9	chr9	126057158	126057782	625	*	31	285.67	chr9	126057178	126057359	182	*	EH38E2727237	pELS
chr12	chr12	16573434	16574406	973	*	27	285.502	chr12	16573594	16573936	343	*	EH38E1596080	dELS
chr12	chr12	16573434	16574406	973	*	27	285.502	chr12	16574274	16574497	224	*	EH38E1596081	dELS
chr19	chr19	5086066	5086754	689	*	27	284.807	chr19	5086692	5087025	334	*	EH38E3285549	dELS,CTCF-bound
chr19	chr19	5086066	5086754	689	*	27	284.807	chr19	5086255	5086604	350	*	EH38E3285548	dELS,CTCF-bound
chr18	chr18	10164461	10165604	1144	*	27	284.563	chr18	10164289	10164568	280	*	EH38E1899827	dELS,CTCF-bound
chr18	chr18	10164461	10165604	1144	*	27	284.563	chr18	10164689	10165034	346	*	EH38E1899828	dELS
chr22	chr22	45966139	45966764	626	*	22	284.175	chr22	45966256	45966497	242	*	EH38E3487342	dELS,CTCF-bound
chr22	chr22	45966139	45966764	626	*	22	284.175	chr22	45966542	45966891	350	*	EH38E3487343	dELS,CTCF-bound
chr8	chr8	37698179	37698868	690	*	57	284.129	chr8	37698056	37698337	282	*	EH38E3828694	dELS,CTCF-bound
chr8	chr8	37698179	37698868	690	*	57	284.129	chr8	37698353	37698550	198	*	EH38E3828695	dELS,CTCF-bound
chr8	chr8	37698179	37698868	690	*	57	284.129	chr8	37698552	37698829	278	*	EH38E3828696	dELS,CTCF-bound
chr11	chr11	794154	794876	723	*	38	283.584	chr11	793959	794238	280	*	EH38E2938058	dELS
chr11	chr11	794154	794876	723	*	38	283.584	chr11	794388	794580	193	*	EH38E2938059	pELS
chr11	chr11	794154	794876	723	*	38	283.584	chr11	794718	795053	336	*	EH38E2938060	pELS
chr7	chr7	154916249	154916793	545	*	18	283.389	chr7	154916366	154916673	308	*	EH38E3810311	DNase-H3K4me3
chr7	chr7	154916249	154916793	545	*	18	283.389	chr7	154916705	154916899	195	*	EH38E3810312	DNase-H3K4me3,CTCF-bound
chr19	chr19	4058524	4059329	806	*	35	281.878	chr19	4058331	4058674	344	*	EH38E3284383	dELS,CTCF-bound
chr19	chr19	4058524	4059329	806	*	35	281.878	chr19	4058748	4058934	187	*	EH38E3284384	dELS,CTCF-bound
chr19	chr19	4058524	4059329	806	*	35	281.878	chr19	4058934	4059275	342	*	EH38E3284385	dELS,CTCF-bound
chrX	chrX	154460144	154460733	590	*	37	281.324	chrX	154459903	154460228	326	*	EH38E3949638	pELS,CTCF-bound
chrX	chrX	154460144	154460733	590	*	37	281.324	chrX	154460304	154460643	340	*	EH38E3949639	dELS,CTCF-bound
chr17	chr17	80445057	80446107	1051	*	36	281.126	chr17	80445057	80445304	248	*	EH38E3249030	dELS
chr17	chr17	80445057	80446107	1051	*	36	281.126	chr17	80445318	80445639	322	*	EH38E1891053	dELS
chr17	chr17	80445057	80446107	1051	*	36	281.126	chr17	80445730	80446070	341	*	EH38E1891054	dELS
chr2	chr2	227407309	227408543	1235	*	26	280.738	chr2	227407617	227407965	349	*	EH38E3404566	dELS,CTCF-bound
chr2	chr2	227407309	227408543	1235	*	26	280.738	chr2	227408063	227408410	348	*	EH38E2080603	dELS,CTCF-bound
chr17	chr17	68258907	68259414	508	*	42	279.218	chr17	68258856	68259052	197	*	EH38E3239396	pELS,CTCF-bound
chr17	chr17	68258907	68259414	508	*	42	279.218	chr17	68259074	68259421	348	*	EH38E3239397	PLS,CTCF-bound
chr15	chr15	88493366	88494302	937	*	21	278.448	chr15	88493381	88493666	286	*	EH38E3152973	dELS
chr15	chr15	88493366	88494302	937	*	21	278.448	chr15	88493680	88493881	202	*	EH38E3152974	dELS,CTCF-bound
chr15	chr15	88493366	88494302	937	*	21	278.448	chr15	88493901	88494249	349	*	EH38E1785984	dELS
chr15	chr15	76172645	76173377	733	*	20	277.159	chr15	76172808	76173150	343	*	EH38E1778995	dELS,CTCF-bound
chr14	chr14	99240591	99240996	406	*	20	276.837	chr14	99240310	99240599	290	*	EH38E3115318	dELS
chr14	chr14	99240591	99240996	406	*	20	276.837	chr14	99240638	99240964	327	*	EH38E3115319	dELS
chr14	chr14	99240591	99240996	406	*	20	276.837	chr14	99240967	99241312	346	*	EH38E3115320	dELS
chr19	chr19	48670493	48671860	1368	*	38	275.133	chr19	48671380	48671584	205	*	EH38E3312519	pELS,CTCF-bound
chr18	chr18	13284600	13285139	540	*	22	274.915	chr18	13284716	13284930	215	*	EH38E3258341	dELS,CTCF-bound
chr5	chr5	139740426	139740858	433	*	17	274.171	chr5	139740417	139740636	220	*	EH38E3665028	dELS
chr5	chr5	14144575	14144922	348	*	53	273.275	chr5	14144424	14144580	157	*	EH38E3626928	pELS,CTCF-bound
chr5	chr5	14144575	14144922	348	*	53	273.275	chr5	14144672	14145005	334	*	EH38E3626929	pELS,CTCF-bound
chr22	chr22	49150657	49151562	906	*	37	273.275	chr22	49150728	49151073	346	*	EH38E2172111	dELS,CTCF-bound
chr22	chr22	49150657	49151562	906	*	37	273.275	chr22	49151232	49151555	324	*	EH38E3489907	dELS
chr3	chr3	10463742	10464435	694	*	19	272.985	chr3	10463771	10463996	226	*	EH38E3495041	dELS
chr3	chr3	10463742	10464435	694	*	19	272.985	chr3	10464067	10464414	348	*	EH38E2177849	dELS
chr5	chr5	3490756	3491594	839	*	26	272.681	chr5	3490964	3491314	351	*	EH38E2353755	dELS
chr5	chr5	3490756	3491594	839	*	26	272.681	chr5	3491376	3491670	295	*	EH38E2353756	dELS
chr9	chr9	136695641	136696444	804	*	34	272.658	chr9	136695440	136695790	351	*	EH38E3920172	dELS,CTCF-bound
chr9	chr9	136695641	136696444	804	*	34	272.658	chr9	136696014	136696327	314	*	EH38E2737026	dELS,CTCF-bound
chr14	chr14	56817175	56817962	788	*	49	272.625	chr14	56817163	56817511	349	*	EH38E3096789	pELS,CTCF-bound
chr14	chr14	56817175	56817962	788	*	49	272.625	chr14	56817629	56817972	344	*	EH38E3096790	pELS
chr9	chr9	134800871	134801570	700	*	38	272.514	chr9	134800735	134800948	214	*	EH38E2735419	dELS
chr9	chr9	134800871	134801570	700	*	38	272.514	chr9	134800998	134801348	351	*	EH38E2735420	dELS
chr13	chr13	113400302	113401034	733	*	26	271.503	chr13	113400452	113400708	257	*	EH38E3083863	dELS,CTCF-bound
chr13	chr13	113400302	113401034	733	*	26	271.503	chr13	113400759	113401078	320	*	EH38E1699905	dELS
chr6	chr6	45663250	45663733	484	*	56	270.542	chr6	45663294	45663578	285	*	EH38E3710587	dELS
chr22	chr22	29688103	29689172	1070	*	28	270.127	chr22	29688250	29688595	346	*	EH38E3474994	dELS
chr22	chr22	29688103	29689172	1070	*	28	270.127	chr22	29688611	29688934	324	*	EH38E2157195	dELS
chr19	chr19	1855167	1855877	711	*	33	269.514	chr19	1855091	1855241	151	*	EH38E3281515	dELS,CTCF-bound
chr19	chr19	1855167	1855877	711	*	33	269.514	chr19	1855336	1855679	344	*	EH38E3281516	dELS,CTCF-bound
chr19	chr19	1855167	1855877	711	*	33	269.514	chr19	1855803	1856150	348	*	EH38E3281517	dELS,CTCF-bound
chr1	chr1	53134752	53135825	1074	*	28	269.38	chr1	53134978	53135308	331	*	EH38E1347976	dELS
chr1	chr1	53134752	53135825	1074	*	28	269.38	chr1	53135521	53135698	178	*	EH38E1347977	dELS,CTCF-bound
chr1	chr1	53134752	53135825	1074	*	28	269.38	chr1	53135771	53136121	351	*	EH38E1347978	dELS
chr16	chr16	88886745	88887408	664	*	42	269.368	chr16	88886681	88886853	173	*	EH38E1837557	dELS,CTCF-bound
chr16	chr16	88886745	88887408	664	*	42	269.368	chr16	88887092	88887438	347	*	EH38E1837558	dELS,CTCF-bound
chr16	chr16	1068410	1069077	668	*	30	268.361	chr16	1068904	1069142	239	*	EH38E3161390	dELS
chr16	chr16	629189	629917	729	*	32	265.694	chr16	629079	629231	153	*	EH38E3160692	pELS,CTCF-bound
chr16	chr16	629189	629917	729	*	32	265.694	chr16	629443	629770	328	*	EH38E3160693	pELS
chr16	chr16	629189	629917	729	*	32	265.694	chr16	629771	630110	340	*	EH38E3160694	pELS
chr13	chr13	113855325	113856001	677	*	27	265.396	chr13	113855147	113855431	285	*	EH38E3084397	dELS
chr13	chr13	113855325	113856001	677	*	27	265.396	chr13	113855448	113855795	348	*	EH38E3084398	dELS
chr13	chr13	113855325	113856001	677	*	27	265.396	chr13	113855863	113856014	152	*	EH38E3084399	dELS,CTCF-bound
chr6	chr6	51874699	51875077	379	*	27	265.193	chr6	51874365	51874710	346	*	EH38E2472669	dELS
chr17	chr17	32313780	32315154	1375	*	32	265.186	chr17	32313980	32314306	327	*	EH38E3218005	dELS
chr17	chr17	32313780	32315154	1375	*	32	265.186	chr17	32314359	32314609	251	*	EH38E3218006	dELS,CTCF-bound
chr10	chr10	1291612	1292254	643	*	25	264.907	chr10	1291727	1291978	252	*	EH38E2881133	pELS
chr10	chr10	1291612	1292254	643	*	25	264.907	chr10	1292013	1292203	191	*	EH38E2881134	pELS,CTCF-bound
chr2	chr2	11395924	11397394	1471	*	25	264.199	chr2	11396091	11396438	348	*	EH38E1973484	dELS,CTCF-bound
chr2	chr2	11395924	11397394	1471	*	25	264.199	chr2	11396556	11396713	158	*	EH38E3325263	dELS,CTCF-bound
chr10	chr10	132722697	132723418	722	*	33	264.036	chr10	132722442	132722790	349	*	EH38E2936001	dELS
chr10	chr10	132722697	132723418	722	*	33	264.036	chr10	132723010	132723315	306	*	EH38E2936002	dELS,CTCF-bound
chr10	chr10	132722697	132723418	722	*	33	264.036	chr10	132723331	132723653	323	*	EH38E2936003	dELS,CTCF-bound
chr2	chr2	207123827	207124468	642	*	32	263.555	chr2	207123992	207124341	350	*	EH38E3396334	dELS
chr17	chr17	2928214	2928874	661	*	27	263.408	chr17	2928321	2928630	310	*	EH38E1841373	dELS
chr17	chr17	2928214	2928874	661	*	27	263.408	chr17	2928695	2928893	199	*	EH38E3204066	dELS
chr4	chr4	7894700	7895441	742	*	20	262.351	chr4	7894858	7895189	332	*	EH38E2279520	dELS
chr4	chr4	7894700	7895441	742	*	20	262.351	chr4	7895344	7895611	268	*	EH38E3571940	dELS
chr16	chr16	88881181	88881829	649	*	49	-261.445	chr16	88881213	88881455	243	*	EH38E3199927	pELS,CTCF-bound
chr9	chr9	131318070	131318828	759	*	23	260.183	chr9	131317938	131318193	256	*	EH38E3914143	dELS
chr9	chr9	131318070	131318828	759	*	23	260.183	chr9	131318218	131318555	338	*	EH38E2732290	dELS,CTCF-bound
chr9	chr9	131318070	131318828	759	*	23	260.183	chr9	131318791	131318982	192	*	EH38E3914144	dELS,CTCF-bound
chr15	chr15	78777404	78778362	959	*	36	259.964	chr15	78777745	78777972	228	*	EH38E3148907	dELS
chr15	chr15	78777404	78778362	959	*	36	259.964	chr15	78778076	78778424	349	*	EH38E1780772	dELS,CTCF-bound
chr1	chr1	229146943	229147669	727	*	28	259.274	chr1	229146959	229147121	163	*	EH38E2872065	dELS
chr1	chr1	229146943	229147669	727	*	28	259.274	chr1	229147167	229147503	337	*	EH38E2872066	dELS
chr8	chr8	61016341	61017554	1214	*	24	259.096	chr8	61016702	61017050	349	*	EH38E2634944	dELS
chr8	chr8	61016341	61017554	1214	*	24	259.096	chr8	61017267	61017437	171	*	EH38E2634945	dELS,CTCF-bound
chr12	chr12	3224149	3225055	907	*	33	258.668	chr12	3224083	3224284	202	*	EH38E2999127	dELS
chr12	chr12	3224149	3225055	907	*	33	258.668	chr12	3224286	3224514	229	*	EH38E2999128	dELS,CTCF-bound
chr12	chr12	3224149	3225055	907	*	33	258.668	chr12	3224583	3224915	333	*	EH38E2999129	dELS
chr12	chr12	3224149	3225055	907	*	33	258.668	chr12	3225054	3225359	306	*	EH38E2999130	dELS
chr2	chr2	128282114	128282967	854	*	26	257.875	chr2	128281983	128282134	152	*	EH38E3370891	dELS,CTCF-bound
chr2	chr2	128282114	128282967	854	*	26	257.875	chr2	128282319	128282620	302	*	EH38E3370892	dELS,CTCF-bound
chr2	chr2	128282114	128282967	854	*	26	257.875	chr2	128282922	128283092	171	*	EH38E3370894	dELS,CTCF-bound
chr17	chr17	80022877	80023641	765	*	32	257.196	chr17	80022933	80023130	198	*	EH38E3248580	pELS
chr17	chr17	80022877	80023641	765	*	32	257.196	chr17	80023185	80023526	342	*	EH38E3248581	pELS
chr19	chr19	47506588	47507845	1258	*	30	256.159	chr19	47506520	47506869	350	*	EH38E3311578	dELS,CTCF-bound
chr19	chr19	47506588	47507845	1258	*	30	256.159	chr19	47506956	47507118	163	*	EH38E1959327	dELS
chr19	chr19	47506588	47507845	1258	*	30	256.159	chr19	47507131	47507429	299	*	EH38E1959328	dELS
chr5	chr5	180155221	180156088	868	*	22	255.743	chr5	180155158	180155324	167	*	EH38E3683910	dELS
chr5	chr5	180155221	180156088	868	*	22	255.743	chr5	180155390	180155735	346	*	EH38E2437399	dELS
chr5	chr5	180155221	180156088	868	*	22	255.743	chr5	180155796	180155980	185	*	EH38E3683911	dELS,CTCF-bound
chr17	chr17	40091531	40092526	996	*	24	255.214	chr17	40091728	40091953	226	*	EH38E3222105	dELS,CTCF-bound
chr17	chr17	40091531	40092526	996	*	24	255.214	chr17	40092134	40092474	341	*	EH38E3222106	dELS,CTCF-bound
chr12	chr12	124785623	124786725	1103	*	33	254.869	chr12	124786564	124786911	348	*	EH38E3049376	PLS,CTCF-bound
chr11	chr11	64055642	64056775	1134	*	26	254.776	chr11	64055496	64055773	278	*	EH38E1543679	dELS
chr11	chr11	64055642	64056775	1134	*	26	254.776	chr11	64055836	64056175	340	*	EH38E2962604	dELS
chr11	chr11	64055642	64056775	1134	*	26	254.776	chr11	64056242	64056586	345	*	EH38E1543681	dELS
chr19	chr19	3067718	3068436	719	*	30	254.391	chr19	3068120	3068470	351	*	EH38E3283132	dELS,CTCF-bound
chr16	chr16	85561817	85562916	1100	*	32	254.288	chr16	85561846	85562182	337	*	EH38E3196458	dELS
chr16	chr16	85561817	85562916	1100	*	32	254.288	chr16	85562429	85562771	343	*	EH38E3196459	dELS
chr16	chr16	85561817	85562916	1100	*	32	254.288	chr16	85562916	85563125	210	*	EH38E3196460	dELS
chr17	chr17	80451765	80453232	1468	*	29	253.967	chr17	80451926	80452254	329	*	EH38E3249042	dELS
chr17	chr17	80451765	80453232	1468	*	29	253.967	chr17	80452281	80452483	203	*	EH38E3249043	dELS
chr17	chr17	80451765	80453232	1468	*	29	253.967	chr17	80452511	80452784	274	*	EH38E3249044	dELS
chr17	chr17	80451765	80453232	1468	*	29	253.967	chr17	80452892	80453174	283	*	EH38E3249045	pELS
chr17	chr17	80451765	80453232	1468	*	29	253.967	chr17	80453182	80453526	345	*	EH38E3249046	pELS
chr9	chr9	133701419	133702000	582	*	34	252.936	chr9	133701442	133701790	349	*	EH38E2734243	dELS
chr9	chr9	133701419	133702000	582	*	34	252.936	chr9	133701819	133701988	170	*	EH38E3916315	pELS,CTCF-bound
chr6	chr6	108798043	108799486	1444	*	33	252.87	chr6	108797892	108798242	351	*	EH38E2492414	pELS
chr6	chr6	108798043	108799486	1444	*	33	252.87	chr6	108798588	108798927	340	*	EH38E2492415	PLS,CTCF-bound
chr6	chr6	108798043	108799486	1444	*	33	252.87	chr6	108799032	108799377	346	*	EH38E2492416	pELS
chr6	chr6	108798043	108799486	1444	*	33	252.87	chr6	108799396	108799587	192	*	EH38E3725581	pELS
chr1	chr1	10756313	10757106	794	*	27	252.323	chr1	10756324	10756489	166	*	EH38E2785810	dELS,CTCF-bound
chr1	chr1	10756313	10757106	794	*	27	252.323	chr1	10756624	10756826	203	*	EH38E2785811	dELS
chr1	chr1	10756313	10757106	794	*	27	252.323	chr1	10756955	10757122	168	*	EH38E2785812	dELS
chrX	chrX	47574033	47574588	556	*	49	-251.184	chrX	47574018	47574257	240	*	EH38E3933437	dELS
chrX	chrX	47574033	47574588	556	*	49	-251.184	chrX	47574263	47574568	306	*	EH38E3933438	dELS
chrX	chrX	47574033	47574588	556	*	49	-251.184	chrX	47574573	47574776	204	*	EH38E3933439	dELS,CTCF-bound
chr7	chr7	1296338	1297278	941	*	44	250.955	chr7	1297109	1297374	266	*	EH38E2528457	dELS,CTCF-bound
chr7	chr7	44284069	44284649	581	*	20	250.784	chr7	44284210	44284552	343	*	EH38E3771218	dELS
chr22	chr22	45334411	45335465	1055	*	29	250.718	chr22	45334105	45334432	328	*	EH38E3486835	dELS
chr22	chr22	45334411	45335465	1055	*	29	250.718	chr22	45334642	45334977	336	*	EH38E2169464	dELS
chr22	chr22	45334411	45335465	1055	*	29	250.718	chr22	45335010	45335359	350	*	EH38E3486836	dELS,CTCF-bound
chr8	chr8	141734811	141735742	932	*	29	250.706	chr8	141734574	141734871	298	*	EH38E3866659	dELS
chr8	chr8	141734811	141735742	932	*	29	250.706	chr8	141734891	141735217	327	*	EH38E3866660	dELS
chr8	chr8	141734811	141735742	932	*	29	250.706	chr8	141735369	141735597	229	*	EH38E2674032	dELS
chr8	chr8	141734811	141735742	932	*	29	250.706	chr8	141735669	141735831	163	*	EH38E3866661	dELS
chr16	chr16	29170340	29171227	888	*	24	250.693	chr16	29170604	29170947	344	*	EH38E1810573	dELS
chr16	chr16	29170340	29171227	888	*	24	250.693	chr16	29170964	29171286	323	*	EH38E3175862	dELS
chr12	chr12	124327100	124327608	509	*	28	250.218	chr12	124326879	124327227	349	*	EH38E3048732	dELS
chr12	chr12	124327100	124327608	509	*	28	250.218	chr12	124327425	124327736	312	*	EH38E1653133	dELS,CTCF-bound
chr8	chr8	144267635	144268334	700	*	37	250.128	chr8	144267556	144267728	173	*	EH38E3869900	pELS,CTCF-bound
chr8	chr8	144267635	144268334	700	*	37	250.128	chr8	144267732	144268082	351	*	EH38E3869901	pELS
chr8	chr8	144267635	144268334	700	*	37	250.128	chr8	144268156	144268330	175	*	EH38E3869902	pELS,CTCF-bound
chr17	chr17	843141	843628	488	*	21	249.526	chr17	843297	843645	349	*	EH38E1839356	dELS
chr16	chr16	85484848	85485567	720	*	30	248.178	chr16	85484945	85485291	347	*	EH38E3196337	dELS
chr16	chr16	85484848	85485567	720	*	30	248.178	chr16	85485395	85485740	346	*	EH38E3196338	dELS,CTCF-bound
chr9	chr9	132638538	132639660	1123	*	25	247.797	chr9	132638297	132638646	350	*	EH38E2733367	dELS
chr9	chr9	132638538	132639660	1123	*	25	247.797	chr9	132639377	132639640	264	*	EH38E3915193	dELS,CTCF-bound
chr17	chr17	2386896	2387485	590	*	27	247.547	chr17	2387008	2387312	305	*	EH38E3203630	dELS
chr5	chr5	10524364	10525142	779	*	21	247.523	chr5	10524408	10524680	273	*	EH38E2356771	dELS
chr5	chr5	10524364	10525142	779	*	21	247.523	chr5	10524776	10525123	348	*	EH38E2356772	dELS,CTCF-bound
chr1	chr1	10704342	10704850	509	*	44	-246.994	chr1	10704477	10704825	349	*	EH38E2785725	dELS,CTCF-bound
chr17	chr17	80614629	80615957	1329	*	30	246.877	chr17	80614771	80614962	192	*	EH38E1891223	dELS
chr17	chr17	80614629	80615957	1329	*	30	246.877	chr17	80615355	80615682	328	*	EH38E1891224	dELS
chr17	chr17	80614629	80615957	1329	*	30	246.877	chr17	80615782	80615986	205	*	EH38E3249204	dELS
chr17	chr17	80614629	80615957	1329	*	30	246.877	chr17	80614375	80614669	295	*	EH38E3249203	dELS,CTCF-bound
chr6	chr6	169934253	169934769	517	*	37	246.576	chr6	169934374	169934724	351	*	EH38E2526630	dELS,CTCF-bound
chr6	chr6	169934253	169934769	517	*	37	246.576	chr6	169934049	169934261	213	*	EH38E3750086	dELS
chr6	chr6	169934253	169934769	517	*	37	246.576	chr6	169934741	169934932	192	*	EH38E3750087	dELS
chr15	chr15	101171940	101173227	1288	*	35	246.493	chr15	101172036	101172311	276	*	EH38E3159395	dELS
chr15	chr15	101171940	101173227	1288	*	35	246.493	chr15	101172476	101172692	217	*	EH38E1793785	dELS,CTCF-bound
chr15	chr15	101171940	101173227	1288	*	35	246.493	chr15	101172739	101173073	335	*	EH38E3159396	dELS
chr20	chr20	62780013	62780573	561	*	23	245.454	chr20	62780024	62780191	168	*	EH38E3447758	dELS,CTCF-bound
chr20	chr20	62780013	62780573	561	*	23	245.454	chr20	62780218	62780558	341	*	EH38E3447759	dELS,CTCF-bound
chr8	chr8	122682947	122683901	955	*	27	245.395	chr8	122683242	122683579	338	*	EH38E3855266	dELS
chr8	chr8	122682947	122683901	955	*	27	245.395	chr8	122683614	122683766	153	*	EH38E3855267	dELS
chr9	chr9	135147131	135147872	742	*	27	245.063	chr9	135147176	135147481	306	*	EH38E3918155	dELS,CTCF-bound
chr9	chr9	135147131	135147872	742	*	27	245.063	chr9	135147503	135147792	290	*	EH38E3918156	dELS
chr12	chr12	11672243	11673259	1017	*	21	244.668	chr12	11672469	11672720	252	*	EH38E3003385	dELS
chr12	chr12	11672243	11673259	1017	*	21	244.668	chr12	11672788	11673091	304	*	EH38E3003386	dELS
chr17	chr17	79464007	79464705	699	*	31	243.913	chr17	79463951	79464287	337	*	EH38E1890089	dELS,CTCF-bound
chr1	chr1	3403807	3404454	648	*	30	243.695	chr1	3403754	3403942	189	*	EH38E2780068	dELS,CTCF-bound
chr1	chr1	3403807	3404454	648	*	30	243.695	chr1	3403959	3404182	224	*	EH38E2780069	dELS
chr17	chr17	3911133	3911884	752	*	29	243.479	chr17	3911011	3911229	219	*	EH38E3204583	dELS,CTCF-bound
chr17	chr17	3911133	3911884	752	*	29	243.479	chr17	3911329	3911679	351	*	EH38E3204584	dELS,CTCF-bound
chr17	chr17	3911133	3911884	752	*	29	243.479	chr17	3911767	3911958	192	*	EH38E1841863	dELS,CTCF-bound
chr20	chr20	37396012	37396999	988	*	40	243.369	chr20	37396242	37396415	174	*	EH38E3430876	dELS,CTCF-bound
chr20	chr20	37396012	37396999	988	*	40	243.369	chr20	37396421	37396738	318	*	EH38E2110692	dELS,CTCF-bound
chr8	chr8	64370099	64370524	426	*	43	-242.78	chr8	64369950	64370288	339	*	EH38E3837273	pELS
chr8	chr8	64370099	64370524	426	*	43	-242.78	chr8	64370411	64370679	269	*	EH38E2636132	pELS
chr2	chr2	173216986	173217582	597	*	22	242.74	chr2	173216761	173216987	227	*	EH38E3385142	dELS,CTCF-bound
chr2	chr2	173216986	173217582	597	*	22	242.74	chr2	173217194	173217529	336	*	EH38E2052319	dELS
chr2	chr2	173216986	173217582	597	*	22	242.74	chr2	173217559	173217740	182	*	EH38E2052320	dELS,CTCF-bound
chr5	chr5	180131338	180132348	1011	*	33	242.477	chr5	180131318	180131646	329	*	EH38E3683883	dELS
chr16	chr16	88134398	88135565	1168	*	33	242.421	chr16	88134526	88134860	335	*	EH38E1836793	dELS
chr16	chr16	88134398	88135565	1168	*	33	242.421	chr16	88135067	88135278	212	*	EH38E3198887	dELS
chr16	chr16	88134398	88135565	1168	*	33	242.421	chr16	88135307	88135516	210	*	EH38E1836795	dELS,CTCF-bound
chr9	chr9	135355552	135356224	673	*	34	241.878	chr9	135356018	135356304	287	*	EH38E3918351	dELS
chr9	chr9	135291076	135291673	598	*	21	241.101	chr9	135291211	135291522	312	*	EH38E3918288	dELS
chr22	chr22	40005072	40006164	1093	*	27	240.896	chr22	40005077	40005272	196	*	EH38E3482555	dELS
chr22	chr22	40005072	40006164	1093	*	27	240.896	chr22	40005436	40005593	158	*	EH38E3482556	dELS,CTCF-bound
chr22	chr22	40005072	40006164	1093	*	27	240.896	chr22	40005694	40005902	209	*	EH38E2165175	dELS,CTCF-bound
chr20	chr20	37426017	37426667	651	*	24	240.643	chr20	37425991	37426192	202	*	EH38E3430928	dELS
chr20	chr20	37426017	37426667	651	*	24	240.643	chr20	37426207	37426478	272	*	EH38E2110733	dELS
chr20	chr20	62355907	62356631	725	*	31	239.849	chr20	62355870	62356027	158	*	EH38E3447053	dELS,CTCF-bound
chr20	chr20	62355907	62356631	725	*	31	239.849	chr20	62356036	62356370	335	*	EH38E3447054	dELS,CTCF-bound
chr20	chr20	62355907	62356631	725	*	31	239.849	chr20	62356409	62356664	256	*	EH38E3447055	dELS,CTCF-bound
chr7	chr7	155358181	155358888	708	*	35	239.396	chr7	155358045	155358325	281	*	EH38E3810620	dELS,CTCF-bound
chr7	chr7	155358181	155358888	708	*	35	239.396	chr7	155358366	155358703	338	*	EH38E3810621	dELS,CTCF-bound
chr17	chr17	81119304	81119741	438	*	49	-239.36	chr17	81119092	81119359	268	*	EH38E3249906	dELS
chr17	chr17	81119304	81119741	438	*	49	-239.36	chr17	81119417	81119625	209	*	EH38E3249907	dELS,CTCF-bound
chr17	chr17	81119304	81119741	438	*	49	-239.36	chr17	81119633	81119983	351	*	EH38E3249908	dELS,CTCF-bound
chr7	chr7	2266810	2267581	772	*	31	239.276	chr7	2266841	2267185	345	*	EH38E3753865	dELS
chr16	chr16	11048140	11048838	699	*	19	238.657	chr16	11048146	11048443	298	*	EH38E3167982	dELS
chr16	chr16	11048140	11048838	699	*	19	238.657	chr16	11048731	11049080	350	*	EH38E3167983	dELS
chr1	chr1	22582749	22584172	1424	*	39	238.393	chr1	22582749	22582967	219	*	EH38E2793862	dELS
chr1	chr1	22582749	22584172	1424	*	39	238.393	chr1	22582988	22583336	349	*	EH38E2793863	dELS
chr1	chr1	22582749	22584172	1424	*	39	238.393	chr1	22583345	22583518	174	*	EH38E2793864	dELS
chr1	chr1	22582749	22584172	1424	*	39	238.393	chr1	22583699	22583989	291	*	EH38E2793865	dELS
chr5	chr5	3326026	3326530	505	*	29	238.39	chr5	3325905	3326246	342	*	EH38E3623724	dELS
chr17	chr17	18950862	18951547	686	*	25	237.465	chr17	18950922	18951266	345	*	EH38E1851180	pELS,CTCF-bound
chr17	chr17	18950862	18951547	686	*	25	237.465	chr17	18951316	18951519	204	*	EH38E3212935	pELS,CTCF-bound
chr19	chr19	4957899	4958876	978	*	23	237.121	chr19	4958031	4958297	267	*	EH38E3285380	dELS
chr19	chr19	4957899	4958876	978	*	23	237.121	chr19	4958307	4958517	211	*	EH38E3285381	dELS
chr19	chr19	4957899	4958876	978	*	23	237.121	chr19	4958564	4958749	186	*	EH38E3285382	dELS
chr2	chr2	117803644	117804269	626	*	35	-236.945	chr2	117803717	117803904	188	*	EH38E3366764	PLS,CTCF-bound
chr1	chr1	22526971	22528163	1193	*	23	236.899	chr1	22527177	22527524	348	*	EH38E1327090	dELS,CTCF-bound
chr1	chr1	22526971	22528163	1193	*	23	236.899	chr1	22527581	22527908	328	*	EH38E2793825	dELS,CTCF-bound
chr1	chr1	22526971	22528163	1193	*	23	236.899	chr1	22527957	22528254	298	*	EH38E1327092	dELS,CTCF-bound
chr19	chr19	5932155	5933048	894	*	34	236.009	chr19	5932082	5932410	329	*	EH38E3286311	dELS
chr19	chr19	5932155	5933048	894	*	34	236.009	chr19	5932714	5932911	198	*	EH38E3286312	dELS,CTCF-bound
chr13	chr13	110638162	110639023	862	*	36	-235.821	chr13	110637865	110638192	328	*	EH38E3081902	dELS,CTCF-bound
chr13	chr13	110638162	110639023	862	*	36	-235.821	chr13	110638825	110639022	198	*	EH38E3081904	dELS
chr9	chr9	131598185	131598613	429	*	20	235.587	chr9	131598194	131598541	348	*	EH38E3914417	dELS,CTCF-bound
chr11	chr11	33406250	33406834	585	*	18	235.047	chr11	33406218	33406567	350	*	EH38E2952039	dELS
chr7	chr7	4712006	4713047	1042	*	35	234.846	chr7	4712125	4712362	238	*	EH38E3755436	dELS
chr7	chr7	4712006	4713047	1042	*	35	234.846	chr7	4712366	4712567	202	*	EH38E3755437	dELS
chr7	chr7	4712006	4713047	1042	*	35	234.846	chr7	4712599	4712925	327	*	EH38E3755438	dELS,CTCF-bound
chr7	chr7	4712006	4713047	1042	*	35	234.846	chr7	4712929	4713100	172	*	EH38E3755439	dELS,CTCF-bound
chr17	chr17	78974095	78975045	951	*	37	234.556	chr17	78974113	78974462	350	*	EH38E3247324	dELS
chr17	chr17	78974095	78975045	951	*	37	234.556	chr17	78974692	78975038	347	*	EH38E3247325	dELS,CTCF-bound
chr18	chr18	78734073	78734764	692	*	29	234.368	chr18	78733808	78734109	302	*	EH38E3277737	dELS
chr21	chr21	44285718	44286098	381	*	50	-233.989	chr21	44285640	44285822	183	*	EH38E3462421	PLS,CTCF-bound
chr21	chr21	44285718	44286098	381	*	50	-233.989	chr21	44285828	44286141	314	*	EH38E3462422	PLS,CTCF-bound
chr16	chr16	17972086	17973054	969	*	24	233.788	chr16	17972561	17972905	345	*	EH38E1805457	PLS
chr16	chr16	85228911	85229589	679	*	31	233.049	chr16	85229029	85229344	316	*	EH38E3195981	pELS
chr22	chr22	50178025	50178361	337	*	39	-232.904	chr22	50178197	50178463	267	*	EH38E3490888	DNase-H3K4me3
chr17	chr17	17352185	17352810	626	*	26	232.242	chr17	17351992	17352211	220	*	EH38E3211742	dELS,CTCF-bound
chr17	chr17	17352185	17352810	626	*	26	232.242	chr17	17352268	17352566	299	*	EH38E3211743	dELS,CTCF-bound
chr17	chr17	17352185	17352810	626	*	26	232.242	chr17	17352572	17352743	172	*	EH38E1850008	dELS
chr12	chr12	109820584	109821200	617	*	27	232.081	chr12	109820847	109821186	340	*	EH38E1643323	dELS
chr16	chr16	49498629	49499748	1120	*	31	232.035	chr16	49498682	49499032	351	*	EH38E1814115	dELS
chr16	chr16	49498629	49499748	1120	*	31	232.035	chr16	49499143	49499489	347	*	EH38E1814116	dELS
chr16	chr16	49498629	49499748	1120	*	31	232.035	chr16	49499500	49499664	165	*	EH38E3179333	dELS
chr14	chr14	91324390	91325006	617	*	17	231.594	chr14	91324400	91324741	342	*	EH38E3111041	dELS,CTCF-bound
chr14	chr14	91324390	91325006	617	*	17	231.594	chr14	91324882	91325049	168	*	EH38E1736173	dELS,CTCF-bound
chr7	chr7	152827400	152828043	644	*	23	231.534	chr7	152827689	152827846	158	*	EH38E3809747	dELS
chr5	chr5	176798581	176799238	658	*	33	231.2	chr5	176798523	176798873	351	*	EH38E3681354	DNase-H3K4me3
chr4	chr4	7226370	7227146	777	*	32	231.136	chr4	7226421	7226770	350	*	EH38E3571256	dELS,CTCF-bound
chr4	chr4	7226370	7227146	777	*	32	231.136	chr4	7227108	7227412	305	*	EH38E2278959	dELS
chr17	chr17	49361818	49362126	309	*	49	230.911	chr17	49361811	49362044	234	*	EH38E3229027	pELS,CTCF-bound
chr9	chr9	130519228	130520114	887	*	27	229.052	chr9	130519012	130519358	347	*	EH38E2731570	dELS,CTCF-bound
chr19	chr19	4062081	4062594	514	*	30	229.03	chr19	4061937	4062285	349	*	EH38E3284395	pELS
chr19	chr19	4062081	4062594	514	*	30	229.03	chr19	4062515	4062863	349	*	EH38E3284396	PLS,CTCF-bound
chr11	chr11	47573067	47573741	675	*	19	228.888	chr11	47572956	47573220	265	*	EH38E1538346	dELS,CTCF-bound
chr11	chr11	47573067	47573741	675	*	19	228.888	chr11	47573264	47573582	319	*	EH38E1538347	dELS
chr17	chr17	41909004	41909607	604	*	20	228.754	chr17	41909123	41909471	349	*	EH38E3223551	dELS
chr20	chr20	46174607	46174916	310	*	43	-228.224	chr20	46174590	46174863	274	*	EH38E3435424	DNase-H3K4me3,CTCF-bound
chr20	chr20	46174607	46174916	310	*	43	-228.224	chr20	46174879	46175128	250	*	EH38E3435425	DNase-H3K4me3,CTCF-bound
chr17	chr17	50111096	50111862	767	*	20	228.203	chr17	50110954	50111304	351	*	EH38E3229755	dELS
chr17	chr17	50111096	50111862	767	*	20	228.203	chr17	50111582	50111924	343	*	EH38E3229756	dELS,CTCF-bound
chr13	chr13	71524465	71525433	969	*	20	227.832	chr13	71524310	71524595	286	*	EH38E1681925	dELS
chr13	chr13	71524465	71525433	969	*	20	227.832	chr13	71524655	71524999	345	*	EH38E1681926	dELS
chr13	chr13	71524465	71525433	969	*	20	227.832	chr13	71525021	71525243	223	*	EH38E1681927	dELS
chr13	chr13	71524465	71525433	969	*	20	227.832	chr13	71525422	71525688	267	*	EH38E1681928	dELS
chr21	chr21	42865199	42865758	560	*	20	227.823	chr21	42865313	42865471	159	*	EH38E3461389	dELS,CTCF-bound
chr21	chr21	42865199	42865758	560	*	20	227.823	chr21	42865518	42865703	186	*	EH38E3461390	dELS,CTCF-bound
chrX	chrX	40173962	40174686	725	*	37	227.728	chrX	40174078	40174422	345	*	EH38E3931280	dELS,CTCF-bound
chrX	chrX	40173962	40174686	725	*	37	227.728	chrX	40174629	40174836	208	*	EH38E3931281	dELS,CTCF-bound
chr6	chr6	107633570	107634158	589	*	29	227.37	chr6	107633672	107633960	289	*	EH38E2491571	dELS
chr6	chr6	107633570	107634158	589	*	29	227.37	chr6	107634008	107634221	214	*	EH38E3724942	dELS
chr12	chr12	124387387	124387872	486	*	30	227.266	chr12	124387251	124387412	162	*	EH38E3048821	dELS
chr12	chr12	124387387	124387872	486	*	30	227.266	chr12	124387521	124387867	347	*	EH38E3048822	dELS,CTCF-bound
chr4	chr4	4862776	4863296	521	*	41	-227.218	chr4	4862708	4862925	218	*	EH38E3569710	dELS,CTCF-bound
chr21	chr21	32335025	32335880	856	*	27	227.155	chr21	32334892	32335241	350	*	EH38E3455093	dELS
chr21	chr21	32335025	32335880	856	*	27	227.155	chr21	32335247	32335547	301	*	EH38E3455094	dELS
chr21	chr21	32335025	32335880	856	*	27	227.155	chr21	32335621	32335822	202	*	EH38E3455095	dELS
chr21	chr21	32335025	32335880	856	*	27	227.155	chr21	32335848	32336194	347	*	EH38E3455096	dELS
chr8	chr8	142193270	142193891	622	*	22	225.998	chr8	142192932	142193276	345	*	EH38E3867032	dELS
chr8	chr8	142193270	142193891	622	*	22	225.998	chr8	142193367	142193577	211	*	EH38E3867033	dELS,CTCF-bound
chr8	chr8	142193270	142193891	622	*	22	225.998	chr8	142193594	142193775	182	*	EH38E3867034	dELS,CTCF-bound
chr7	chr7	44147160	44147919	760	*	29	225.957	chr7	44147160	44147363	204	*	EH38E3771043	pELS
chr7	chr7	44147160	44147919	760	*	29	225.957	chr7	44147448	44147795	348	*	EH38E3771044	pELS,CTCF-bound
chr7	chr7	44147160	44147919	760	*	29	225.957	chr7	44147807	44148025	219	*	EH38E3771045	pELS
chr17	chr17	79626290	79626979	690	*	25	225.892	chr17	79626515	79626702	188	*	EH38E3248070	dELS
chr17	chr17	79626290	79626979	690	*	25	225.892	chr17	79626749	79626934	186	*	EH38E3248071	dELS
chr1	chr1	84758653	84760145	1493	*	30	225.878	chr1	84758987	84759154	168	*	EH38E2821955	dELS,CTCF-bound
chr1	chr1	84758653	84760145	1493	*	30	225.878	chr1	84759185	84759534	350	*	EH38E1363371	dELS,CTCF-bound
chr1	chr1	84758653	84760145	1493	*	30	225.878	chr1	84759792	84760136	345	*	EH38E2821956	dELS,CTCF-bound
chr20	chr20	57792542	57793412	871	*	30	225.475	chr20	57792373	57792684	312	*	EH38E2124894	dELS
chr20	chr20	57792542	57793412	871	*	30	225.475	chr20	57792686	57793007	322	*	EH38E2124895	dELS
chr21	chr21	42027651	42028248	598	*	20	224.566	chr21	42027621	42027779	159	*	EH38E3460449	dELS
chr21	chr21	42027651	42028248	598	*	20	224.566	chr21	42027795	42028141	347	*	EH38E3460450	dELS
chr21	chr21	42027651	42028248	598	*	20	224.566	chr21	42028168	42028404	237	*	EH38E3460451	dELS
chr20	chr20	46251305	46251637	333	*	45	-224.479	chr20	46251105	46251396	292	*	EH38E3435473	DNase-H3K4me3,CTCF-bound
chr20	chr20	46251305	46251637	333	*	45	-224.479	chr20	46251425	46251628	204	*	EH38E3435474	DNase-H3K4me3,CTCF-bound
chr15	chr15	76153275	76154104	830	*	23	224.286	chr15	76153384	76153557	174	*	EH38E1778975	dELS,CTCF-bound
chr15	chr15	76153275	76154104	830	*	23	224.286	chr15	76153832	76154175	344	*	EH38E1778976	dELS
chr3	chr3	133989994	133991064	1071	*	19	224.196	chr3	133990010	133990360	351	*	EH38E2239769	dELS
chr6	chr6	15524300	15525351	1052	*	29	223.734	chr6	15525169	15525485	317	*	EH38E3693138	dELS
chr5	chr5	133926218	133927166	949	*	22	223.682	chr5	133926134	133926474	341	*	EH38E2409599	dELS
chr5	chr5	133926218	133927166	949	*	22	223.682	chr5	133926895	133927241	347	*	EH38E2409600	dELS
chr1	chr1	1432318	1433028	711	*	32	222.91	chr1	1432247	1432534	288	*	EH38E2777538	dELS
chr1	chr1	1432318	1433028	711	*	32	222.91	chr1	1432541	1432864	324	*	EH38E2777539	pELS,CTCF-bound
chr1	chr1	1432318	1433028	711	*	32	222.91	chr1	1432978	1433183	206	*	EH38E2777540	pELS,CTCF-bound
chr6	chr6	168148928	168150226	1299	*	32	222.508	chr6	168149087	168149421	335	*	EH38E2525466	dELS,CTCF-bound
chr6	chr6	168148928	168150226	1299	*	32	222.508	chr6	168149742	168150066	325	*	EH38E2525467	dELS,CTCF-bound
chr11	chr11	31824576	31825326	751	*	41	222.402	chr11	31824443	31824686	244	*	EH38E2951428	dELS
chr11	chr11	31824576	31825326	751	*	41	222.402	chr11	31825219	31825484	266	*	EH38E1530265	dELS
chr17	chr17	79246261	79247186	926	*	27	222.394	chr17	79246401	79246749	349	*	EH38E3247691	dELS
chr17	chr17	79246261	79247186	926	*	27	222.394	chr17	79246861	79247171	311	*	EH38E1889958	dELS,CTCF-bound
chr1	chr1	18279599	18280235	637	*	17	222.068	chr1	18279374	18279724	351	*	EH38E2790808	dELS
chr1	chr1	18279599	18280235	637	*	17	222.068	chr1	18279724	18280068	345	*	EH38E2790809	dELS,CTCF-bound
chr1	chr1	18279599	18280235	637	*	17	222.068	chr1	18280227	18280516	290	*	EH38E2790810	dELS
chr11	chr11	31818759	31819464	706	*	33	221.823	chr11	31818800	31818972	173	*	EH38E2951416	pELS,CTCF-bound
chr11	chr11	31818759	31819464	706	*	33	221.823	chr11	31818976	31819194	219	*	EH38E2951417	pELS,CTCF-bound
chr11	chr11	31818759	31819464	706	*	33	221.823	chr11	31819350	31819576	227	*	EH38E2951418	pELS
chr9	chr9	129087460	129088285	826	*	29	221.721	chr9	129087615	129087963	349	*	EH38E2730101	dELS
chr7	chr7	87146518	87147148	631	*	22	221.449	chr7	87146636	87146983	348	*	EH38E3784315	DNase-H3K4me3
chr12	chr12	547426	547791	366	*	16	221.352	chr12	547518	547700	183	*	EH38E2997226	dELS,CTCF-bound
chr11	chr11	69818545	69818891	347	*	50	221.077	chr11	69818283	69818579	297	*	EH38E2969073	DNase-H3K4me3
chr11	chr11	69818545	69818891	347	*	50	221.077	chr11	69818671	69818999	329	*	EH38E2969074	DNase-H3K4me3,CTCF-bound
chr11	chr11	69449279	69449981	703	*	31	220.437	chr11	69449358	69449708	351	*	EH38E1548813	dELS,CTCF-bound
chr11	chr11	69449279	69449981	703	*	31	220.437	chr11	69449718	69450003	286	*	EH38E1548814	dELS,CTCF-bound
chr16	chr16	88923466	88923948	483	*	19	220.278	chr16	88923452	88923787	336	*	EH38E1837601	dELS
chr22	chr22	49752476	49753133	658	*	30	219.541	chr22	49752699	49753048	350	*	EH38E3490318	dELS,CTCF-bound
chr14	chr14	96231445	96232448	1004	*	27	219.401	chr14	96231596	96231907	312	*	EH38E3114087	dELS
chr14	chr14	96231445	96232448	1004	*	27	219.401	chr14	96232011	96232241	231	*	EH38E3114088	pELS,CTCF-bound
chr14	chr14	96231445	96232448	1004	*	27	219.401	chr14	96232335	96232536	202	*	EH38E1739700	pELS
chr1	chr1	11448733	11449490	758	*	24	219.36	chr1	11448407	11448737	331	*	EH38E2786288	dELS
chr1	chr1	11448733	11449490	758	*	24	219.36	chr1	11448819	11449167	349	*	EH38E1318873	dELS
chr22	chr22	44648800	44649383	584	*	19	219.209	chr22	44648844	44649187	344	*	EH38E2168912	dELS,CTCF-bound
chr22	chr22	44648800	44649383	584	*	19	219.209	chr22	44649250	44649480	231	*	EH38E2168913	dELS,CTCF-bound
chr19	chr19	5080246	5080881	636	*	31	218.81	chr19	5080253	5080595	343	*	EH38E1934740	dELS,CTCF-bound
chr16	chr16	49491225	49491989	765	*	35	218.729	chr16	49491116	49491461	346	*	EH38E3179324	dELS,CTCF-bound
chr16	chr16	49491225	49491989	765	*	35	218.729	chr16	49491768	49492115	348	*	EH38E3179325	dELS,CTCF-bound
chr10	chr10	70904501	70905445	945	*	30	218.291	chr10	70904840	70905139	300	*	EH38E2906665	dELS
chr15	chr15	97692232	97693167	936	*	22	217.879	chr15	97692309	97692638	330	*	EH38E3157462	dELS,CTCF-bound
chr15	chr15	97692232	97693167	936	*	22	217.879	chr15	97692662	97692984	323	*	EH38E1791442	dELS
chr17	chr17	79189259	79189739	481	*	17	217.622	chr17	79189329	79189661	333	*	EH38E3247630	dELS
chr2	chr2	99879984	99881080	1097	*	22	217.344	chr2	99880006	99880169	164	*	EH38E3360157	dELS
chr2	chr2	99879984	99881080	1097	*	22	217.344	chr2	99880278	99880557	280	*	EH38E3360158	dELS
chr2	chr2	99879984	99881080	1097	*	22	217.344	chr2	99880654	99881002	349	*	EH38E2018679	dELS
chr4	chr4	140286302	140286964	663	*	22	217.247	chr4	140286408	140286758	351	*	EH38E2330676	dELS
chr17	chr17	17745898	17746585	688	*	25	217.102	chr17	17746109	17746450	342	*	EH38E3212170	dELS
chr1	chr1	38213546	38214438	893	*	38	216.886	chr1	38213725	38214075	351	*	EH38E2804149	pELS,CTCF-bound
chr1	chr1	38213546	38214438	893	*	38	216.886	chr1	38214080	38214243	164	*	EH38E2804150	pELS,CTCF-bound
chr1	chr1	38213546	38214438	893	*	38	216.886	chr1	38214249	38214541	293	*	EH38E2804151	pELS,CTCF-bound
chr3	chr3	177358793	177359557	765	*	34	216.699	chr3	177358481	177358818	338	*	EH38E3555256	dELS,CTCF-bound
chr3	chr3	177358793	177359557	765	*	34	216.699	chr3	177358822	177358988	167	*	EH38E3555257	dELS,CTCF-bound
chr3	chr3	177358793	177359557	765	*	34	216.699	chr3	177358998	177359160	163	*	EH38E3555258	dELS,CTCF-bound
chr3	chr3	177358793	177359557	765	*	34	216.699	chr3	177359214	177359560	347	*	EH38E3555259	dELS,CTCF-bound
chr7	chr7	1646941	1647491	551	*	33	215.658	chr7	1646914	1647225	312	*	EH38E3752959	dELS
chr7	chr7	1646941	1647491	551	*	33	215.658	chr7	1647256	1647603	348	*	EH38E2528746	dELS
chr14	chr14	56730210	56731198	989	*	24	215.169	chr14	56730481	56730798	318	*	EH38E1716927	PLS
chr14	chr14	56730210	56731198	989	*	24	215.169	chr14	56730860	56731032	173	*	EH38E3096719	pELS,CTCF-bound
chr1	chr1	11396781	11397766	986	*	30	214.98	chr1	11397545	11397855	311	*	EH38E2786261	dELS
chr1	chr1	11396781	11397766	986	*	30	214.98	chr1	11397267	11397490	224	*	EH38E2786260	dELS
chr9	chr9	134419631	134420572	942	*	29	214.97	chr9	134419703	134420026	324	*	EH38E3917353	dELS,CTCF-bound
chr9	chr9	134419631	134420572	942	*	29	214.97	chr9	134420142	134420407	266	*	EH38E3917354	dELS,CTCF-bound
chr9	chr9	134419631	134420572	942	*	29	214.97	chr9	134420527	134420743	217	*	EH38E2735015	dELS,CTCF-bound
chr8	chr8	142449890	142450221	332	*	46	214.965	chr8	142449893	142450099	207	*	EH38E3867350	pELS
chr8	chr8	21223881	21224390	510	*	13	214.962	chr8	21223893	21224243	351	*	EH38E3821490	dELS
chr21	chr21	42862133	42862938	806	*	33	214.959	chr21	42862881	42863202	322	*	EH38E3461385	dELS,CTCF-bound
chr4	chr4	4871289	4871874	586	*	41	213.893	chr4	4871238	4871511	274	*	EH38E3569725	dELS
chr4	chr4	4871289	4871874	586	*	41	213.893	chr4	4871567	4871916	350	*	EH38E3569726	dELS
chr9	chr9	129875670	129876265	596	*	28	213.801	chr9	129875686	129876034	349	*	EH38E2730945	dELS,CTCF-bound
chr9	chr9	129875670	129876265	596	*	28	213.801	chr9	129876062	129876344	283	*	EH38E3912533	dELS
chr7	chr7	5237078	5237616	539	*	28	213.755	chr7	5237331	5237680	350	*	EH38E3755789	dELS,CTCF-bound
chr21	chr21	32298033	32299175	1143	*	28	213.718	chr21	32298096	32298401	306	*	EH38E3455071	pELS
chr21	chr21	32298033	32299175	1143	*	28	213.718	chr21	32298409	32298605	197	*	EH38E3455072	pELS
chr21	chr21	32298033	32299175	1143	*	28	213.718	chr21	32298614	32298962	349	*	EH38E3455073	PLS
chr1	chr1	6948469	6950225	1757	*	31	213.712	chr1	6948375	6948707	333	*	EH38E2782700	dELS
chr1	chr1	6948469	6950225	1757	*	31	213.712	chr1	6948852	6949170	319	*	EH38E1314935	dELS
chr1	chr1	6948469	6950225	1757	*	31	213.712	chr1	6949209	6949370	162	*	EH38E2782701	dELS
chr1	chr1	6948469	6950225	1757	*	31	213.712	chr1	6950121	6950340	220	*	EH38E1314938	dELS,CTCF-bound
chr1	chr1	6948469	6950225	1757	*	31	213.712	chr1	6949800	6950043	244	*	EH38E1314937	dELS
chr15	chr15	69885567	69886160	594	*	21	213.27	chr15	69885504	69885845	342	*	EH38E3143303	dELS
chr1	chr1	2009637	2010342	706	*	25	213.223	chr1	2009708	2010053	346	*	EH38E2778186	DNase-H3K4me3
chr19	chr19	3280981	3281587	607	*	26	212.731	chr19	3281111	3281422	312	*	EH38E3283386	DNase-H3K4me3,CTCF-bound
chr17	chr17	5840560	5841212	653	*	18	212.694	chr17	5840496	5840760	265	*	EH38E3205946	dELS,CTCF-bound
chr17	chr17	5840560	5841212	653	*	18	212.694	chr17	5840771	5841108	338	*	EH38E1843320	dELS,CTCF-bound
chr16	chr16	85724532	85725363	832	*	27	211.882	chr16	85724604	85724804	201	*	EH38E3196712	dELS,CTCF-bound
chr16	chr16	85724532	85725363	832	*	27	211.882	chr16	85724929	85725279	351	*	EH38E3196713	dELS
chr5	chr5	178325954	178326659	706	*	21	211.616	chr5	178325812	178326049	238	*	EH38E3682504	dELS
chr5	chr5	178325954	178326659	706	*	21	211.616	chr5	178326123	178326473	351	*	EH38E2436137	dELS
chr13	chr13	113818317	113818751	435	*	35	211.502	chr13	113818117	113818356	240	*	EH38E3084328	dELS,CTCF-bound
chr13	chr13	113818317	113818751	435	*	35	211.502	chr13	113818359	113818706	348	*	EH38E3084329	dELS
chr16	chr16	11088407	11089096	690	*	17	210.962	chr16	11088291	11088641	351	*	EH38E3168030	dELS,CTCF-bound
chr16	chr16	11088407	11089096	690	*	17	210.962	chr16	11088859	11089190	332	*	EH38E3168031	dELS
chr19	chr19	33750343	33751578	1236	*	24	210.808	chr19	33750370	33750613	244	*	EH38E3301617	dELS
chr19	chr19	33750343	33751578	1236	*	24	210.808	chr19	33750790	33751047	258	*	EH38E3301618	dELS
chr19	chr19	33750343	33751578	1236	*	24	210.808	chr19	33751053	33751284	232	*	EH38E3301619	dELS
chr5	chr5	10735883	10736978	1096	*	19	210.758	chr5	10735634	10735981	348	*	EH38E3626199	dELS
chr5	chr5	10735883	10736978	1096	*	19	210.758	chr5	10736106	10736334	229	*	EH38E2357016	dELS,CTCF-bound
chr5	chr5	10735883	10736978	1096	*	19	210.758	chr5	10736926	10737136	211	*	EH38E3626200	dELS,CTCF-bound
chr5	chr5	10735883	10736978	1096	*	19	210.758	chr5	10736386	10736735	350	*	EH38E2357017	dELS
chr19	chr19	47496961	47497696	736	*	24	210.68	chr19	47496992	47497312	321	*	EH38E3311567	dELS,CTCF-bound
chr19	chr19	47496961	47497696	736	*	24	210.68	chr19	47497406	47497754	349	*	EH38E3311568	dELS
chr19	chr19	3133033	3133728	696	*	24	209.315	chr19	3132950	3133281	332	*	EH38E3283230	dELS
chr19	chr19	3133033	3133728	696	*	24	209.315	chr19	3133439	3133789	351	*	EH38E3283231	dELS,CTCF-bound
chr5	chr5	3601724	3602281	558	*	34	209.294	chr5	3601442	3601758	317	*	EH38E3623811	pELS
chr5	chr5	3601724	3602281	558	*	34	209.294	chr5	3601818	3601987	170	*	EH38E3623812	pELS
chr5	chr5	3601724	3602281	558	*	34	209.294	chr5	3602135	3602461	327	*	EH38E3623813	dELS,CTCF-bound
chr17	chr17	83153179	83153726	548	*	28	209.248	chr17	83153294	83153643	350	*	EH38E1894186	dELS,CTCF-bound
chr17	chr17	83153179	83153726	548	*	28	209.248	chr17	83153646	83153986	341	*	EH38E3252881	dELS
chr17	chr17	50934891	50935809	919	*	20	207.9	chr17	50934693	50934893	201	*	EH38E3230743	dELS
chr17	chr17	50934891	50935809	919	*	20	207.9	chr17	50934912	50935262	351	*	EH38E3230744	dELS
chr17	chr17	50934891	50935809	919	*	20	207.9	chr17	50935373	50935723	351	*	EH38E3230745	dELS,CTCF-bound
chr17	chr17	50934891	50935809	919	*	20	207.9	chr17	50935794	50936062	269	*	EH38E3230746	dELS
chr16	chr16	75075265	75075791	527	*	12	207.425	chr16	75075227	75075577	351	*	EH38E1827894	dELS,CTCF-bound
chr1	chr1	1629698	1630363	666	*	39	207.12	chr1	1629529	1629769	241	*	EH38E2777784	dELS,CTCF-bound
chr1	chr1	1629698	1630363	666	*	39	207.12	chr1	1629805	1630075	271	*	EH38E2777785	dELS
chr1	chr1	1629698	1630363	666	*	39	207.12	chr1	1630077	1630230	154	*	EH38E2777786	dELS
chr1	chr1	1629698	1630363	666	*	39	207.12	chr1	1630248	1630597	350	*	EH38E2777787	pELS,CTCF-bound
chr18	chr18	79519715	79520305	591	*	32	207.018	chr18	79519760	79520110	351	*	EH38E3278310	dELS,CTCF-bound
chr18	chr18	79519715	79520305	591	*	32	207.018	chr18	79520212	79520524	313	*	EH38E3278311	dELS,CTCF-bound
chr10	chr10	72086351	72086921	571	*	24	206.855	chr10	72086374	72086707	334	*	EH38E2907780	pELS,CTCF-bound
chr10	chr10	72086351	72086921	571	*	24	206.855	chr10	72086789	72087006	218	*	EH38E2907781	pELS,CTCF-bound
chr19	chr19	932958	933550	593	*	33	206.822	chr19	932800	932968	169	*	EH38E3280004	dELS,CTCF-bound
chr19	chr19	932958	933550	593	*	33	206.822	chr19	932977	933319	343	*	EH38E3280005	dELS,CTCF-bound
chr19	chr19	932958	933550	593	*	33	206.822	chr19	933333	933678	346	*	EH38E3280006	dELS,CTCF-bound
chr14	chr14	91374908	91375739	832	*	28	206.748	chr14	91374867	91375135	269	*	EH38E3111121	dELS
chr14	chr14	91374908	91375739	832	*	28	206.748	chr14	91375209	91375432	224	*	EH38E3111122	dELS
chr14	chr14	91374908	91375739	832	*	28	206.748	chr14	91375463	91375804	342	*	EH38E1736261	dELS
chr19	chr19	17329232	17329625	394	*	43	206.47	chr19	17329109	17329412	304	*	EH38E3294966	dELS,CTCF-bound
chr19	chr19	17329232	17329625	394	*	43	206.47	chr19	17329562	17329773	212	*	EH38E3294967	dELS
chr8	chr8	130359135	130359844	710	*	32	206.325	chr8	130359193	130359389	197	*	EH38E3860680	pELS,CTCF-bound
chr8	chr8	130359135	130359844	710	*	32	206.325	chr8	130359444	130359699	256	*	EH38E3860681	pELS
chr16	chr16	72961044	72961579	536	*	21	206.153	chr16	72961131	72961474	344	*	EH38E1826653	dELS,CTCF-bound
chr4	chr4	7324184	7325273	1090	*	28	206.115	chr4	7323992	7324259	268	*	EH38E2279039	dELS,CTCF-bound
chr4	chr4	7324184	7325273	1090	*	28	206.115	chr4	7324337	7324685	349	*	EH38E2279040	dELS
chr4	chr4	7324184	7325273	1090	*	28	206.115	chr4	7324718	7325066	349	*	EH38E3571357	dELS,CTCF-bound
chr4	chr4	7324184	7325273	1090	*	28	206.115	chr4	7325068	7325275	208	*	EH38E3571358	dELS,CTCF-bound
chr12	chr12	124755135	124755911	777	*	24	206.053	chr12	124754991	124755340	350	*	EH38E3049325	dELS,CTCF-bound
chr12	chr12	124755135	124755911	777	*	24	206.053	chr12	124755422	124755771	350	*	EH38E3049326	dELS,CTCF-bound
chr12	chr12	124755135	124755911	777	*	24	206.053	chr12	124755896	124756097	202	*	EH38E3049327	dELS
chr5	chr5	179765967	179766718	752	*	21	205.903	chr5	179766068	179766402	335	*	EH38E3683518	dELS
chr5	chr5	179765967	179766718	752	*	21	205.903	chr5	179766422	179766654	233	*	EH38E3683519	dELS
chr5	chr5	179765967	179766718	752	*	21	205.903	chr5	179766657	179767007	351	*	EH38E3683520	dELS
chr19	chr19	11174246	11174803	558	*	33	205.843	chr19	11174425	11174770	346	*	EH38E3290263	dELS
chrX	chrX	17348016	17348496	481	*	32	205.794	chrX	17348458	17348676	219	*	EH38E2744752	dELS
chr20	chr20	63036441	63037117	677	*	31	205.658	chr20	63036332	63036682	351	*	EH38E3448160	PLS
chr20	chr20	63036441	63037117	677	*	31	205.658	chr20	63036924	63037085	162	*	EH38E3448161	PLS,CTCF-bound
chr5	chr5	180170289	180170846	558	*	28	205.096	chr5	180170183	180170525	343	*	EH38E3683924	dELS,CTCF-bound
chr5	chr5	180170289	180170846	558	*	28	205.096	chr5	180170697	180170880	184	*	EH38E3683925	dELS
chr8	chr8	122572979	122573907	929	*	21	205.088	chr8	122573384	122573723	340	*	EH38E3855212	dELS,CTCF-bound
chr8	chr8	122572979	122573907	929	*	21	205.088	chr8	122573849	122574023	175	*	EH38E2662218	dELS,CTCF-bound
chr8	chr8	122572979	122573907	929	*	21	205.088	chr8	122573169	122573324	156	*	EH38E3855211	dELS,CTCF-bound
chr17	chr17	80837494	80838158	665	*	27	204.672	chr17	80837207	80837552	346	*	EH38E3249455	dELS,CTCF-bound
chr17	chr17	80837494	80838158	665	*	27	204.672	chr17	80837886	80838158	273	*	EH38E3249456	dELS
chr2	chr2	9408778	9409389	612	*	18	204.579	chr2	9408701	9409049	349	*	EH38E1971746	dELS
chr22	chr22	38219361	38220581	1221	*	28	204.271	chr22	38219079	38219418	340	*	EH38E3480875	dELS
chr22	chr22	38219361	38220581	1221	*	28	204.271	chr22	38219628	38219976	349	*	EH38E3480876	dELS
chr22	chr22	38219361	38220581	1221	*	28	204.271	chr22	38220226	38220462	237	*	EH38E3480877	dELS,CTCF-bound
chr19	chr19	6216358	6217016	659	*	36	-203.996	chr19	6216616	6216869	254	*	EH38E3286559	dELS,CTCF-bound
chr19	chr19	6216358	6217016	659	*	36	-203.996	chr19	6216922	6217269	348	*	EH38E1935633	dELS,CTCF-bound
chr19	chr19	6216358	6217016	659	*	36	-203.996	chr19	6216240	6216527	288	*	EH38E3286558	dELS
chr10	chr10	129872005	129872686	682	*	16	203.986	chr10	129871723	129872010	288	*	EH38E2933979	dELS
chr10	chr10	129872005	129872686	682	*	16	203.986	chr10	129872020	129872363	344	*	EH38E2933980	dELS,CTCF-bound
chr13	chr13	19665414	19666272	859	*	25	203.444	chr13	19665361	19665587	227	*	EH38E3053976	dELS,CTCF-bound
chr13	chr13	19665414	19666272	859	*	25	203.444	chr13	19665627	19665964	338	*	EH38E1658209	dELS,CTCF-bound
chr8	chr8	139847264	139848026	763	*	31	203.334	chr8	139847462	139847777	316	*	EH38E3864960	dELS
chr11	chr11	68396332	68397068	737	*	22	203.157	chr11	68396537	68396874	338	*	EH38E2967632	dELS,CTCF-bound
chr6	chr6	9398076	9398779	704	*	16	203.124	chr6	9398023	9398372	350	*	EH38E2444599	dELS,CTCF-bound
chr6	chr6	9398076	9398779	704	*	16	203.124	chr6	9398595	9398944	350	*	EH38E2444600	dELS
chr17	chr17	50608468	50609635	1168	*	31	202.923	chr17	50608720	50609042	323	*	EH38E3230375	dELS,CTCF-bound
chr17	chr17	50608468	50609635	1168	*	31	202.923	chr17	50609132	50609363	232	*	EH38E3230376	dELS
chr17	chr17	50608468	50609635	1168	*	31	202.923	chr17	50609396	50609736	341	*	EH38E3230377	dELS
chr19	chr19	18723739	18724271	533	*	25	202.485	chr19	18724091	18724291	201	*	EH38E3296528	dELS
chr17	chr17	74360774	74361491	718	*	23	202.28	chr17	74360979	74361204	226	*	EH38E3242239	pELS,CTCF-bound
chr17	chr17	74360774	74361491	718	*	23	202.28	chr17	74361234	74361428	195	*	EH38E3242240	pELS,CTCF-bound
chr17	chr17	74360774	74361491	718	*	23	202.28	chr17	74361439	74361784	346	*	EH38E3242241	pELS,CTCF-bound
chr7	chr7	4861796	4862167	372	*	41	-202.169	chr7	4861633	4861979	347	*	EH38E3755627	pELS
chr10	chr10	133076790	133077340	551	*	24	201.952	chr10	133076689	133077032	344	*	EH38E2936439	dELS
chr10	chr10	133076790	133077340	551	*	24	201.952	chr10	133077084	133077337	254	*	EH38E1512868	dELS
chr21	chr21	45893787	45894851	1065	*	27	201.747	chr21	45893806	45894075	270	*	EH38E3464413	dELS
chr21	chr21	45893787	45894851	1065	*	27	201.747	chr21	45894142	45894492	351	*	EH38E2147512	pELS,CTCF-bound
chr21	chr21	45893787	45894851	1065	*	27	201.747	chr21	45894507	45894774	268	*	EH38E3464414	pELS,CTCF-bound
chr18	chr18	13397727	13398340	614	*	23	201.116	chr18	13397427	13397747	321	*	EH38E3258439	dELS
chr18	chr18	13397727	13398340	614	*	23	201.116	chr18	13397837	13398114	278	*	EH38E3258440	dELS
chr20	chr20	24964087	24965070	984	*	20	200.93	chr20	24964033	24964270	238	*	EH38E3425497	dELS,CTCF-bound
chr20	chr20	24964087	24965070	984	*	20	200.93	chr20	24964532	24964881	350	*	EH38E3425498	dELS
chr20	chr20	24964087	24965070	984	*	20	200.93	chr20	24964898	24965099	202	*	EH38E3425499	dELS,CTCF-bound
chr14	chr14	90553994	90554613	620	*	22	200.825	chr14	90553817	90554077	261	*	EH38E3110425	dELS
chr14	chr14	90553994	90554613	620	*	22	200.825	chr14	90554313	90554663	351	*	EH38E1735497	dELS,CTCF-bound
chr9	chr9	95494046	95494618	573	*	35	200.76	chr9	95493806	95494119	314	*	EH38E3895543	pELS,CTCF-bound
chr9	chr9	95494046	95494618	573	*	35	200.76	chr9	95494125	95494447	323	*	EH38E3895544	pELS,CTCF-bound
chr9	chr9	95494046	95494618	573	*	35	200.76	chr9	95494464	95494794	331	*	EH38E3895545	pELS,CTCF-bound
chr19	chr19	898656	899310	655	*	30	200.676	chr19	898691	899032	342	*	EH38E3279937	dELS
chr19	chr19	898656	899310	655	*	30	200.676	chr19	899065	899264	200	*	EH38E3279938	dELS
chr7	chr7	149878440	149878953	514	*	18	200.578	chr7	149878502	149878825	324	*	EH38E2600350	dELS
chr1	chr1	143497463	143497752	290	*	41	200.335	chr1	143497475	143497821	347	*	EH38E2835235	pELS
chr16	chr16	88828727	88829225	499	*	31	-200.325	chr16	88828732	88829081	350	*	EH38E3199846	dELS
chr19	chr19	30630853	30631493	641	*	21	200.278	chr19	30631009	30631355	347	*	EH38E3300136	dELS
chr22	chr22	49507583	49508293	711	*	24	199.746	chr22	49507845	49508191	347	*	EH38E2172272	CTCF-only,CTCF-bound
chr1	chr1	245298832	245299400	569	*	15	199.61	chr1	245298849	245299199	351	*	EH38E1439056	dELS
chr6	chr6	157995294	157995795	502	*	13	199.588	chr6	157995442	157995738	297	*	EH38E2519439	dELS
chr8	chr8	124604673	124605794	1122	*	26	199.358	chr8	124604695	124605037	343	*	EH38E2663729	dELS,CTCF-bound
chr8	chr8	124604673	124605794	1122	*	26	199.358	chr8	124605089	124605439	351	*	EH38E3856419	dELS
chr8	chr8	124604673	124605794	1122	*	26	199.358	chr8	124605462	124605766	305	*	EH38E3856420	dELS
chr22	chr22	45947806	45948384	579	*	28	199.35	chr22	45948129	45948479	351	*	EH38E3487314	dELS,CTCF-bound
chr5	chr5	68225835	68226704	870	*	20	199.153	chr5	68225921	68226271	351	*	EH38E3641343	dELS
chr5	chr5	68225835	68226704	870	*	20	199.153	chr5	68226276	68226475	200	*	EH38E2379543	dELS
chr12	chr12	128682683	128683460	778	*	19	199.06	chr12	128682603	128682790	188	*	EH38E3050682	dELS,CTCF-bound
chr12	chr12	128682683	128683460	778	*	19	199.06	chr12	128682935	128683283	349	*	EH38E1655399	dELS
chr9	chr9	95462103	95462980	878	*	28	198.961	chr9	95462078	95462247	170	*	EH38E3895521	dELS
chr9	chr9	95462103	95462980	878	*	28	198.961	chr9	95462254	95462468	215	*	EH38E3895522	dELS,CTCF-bound
chr9	chr9	95462103	95462980	878	*	28	198.961	chr9	95462475	95462631	157	*	EH38E2709718	dELS,CTCF-bound
chr9	chr9	95462103	95462980	878	*	28	198.961	chr9	95462685	95463031	347	*	EH38E2709719	dELS,CTCF-bound
chr9	chr9	121822094	121822724	631	*	27	198.909	chr9	121822141	121822487	347	*	EH38E2724221	dELS
chr9	chr9	121822094	121822724	631	*	27	198.909	chr9	121822504	121822723	220	*	EH38E3906318	dELS
chr5	chr5	139748445	139748958	514	*	31	198.892	chr5	139748538	139748856	319	*	EH38E3665042	dELS
chr6	chr6	16319977	16320851	875	*	24	198.519	chr6	16319948	16320293	346	*	EH38E2449896	dELS,CTCF-bound
chr6	chr6	16319977	16320851	875	*	24	198.519	chr6	16320327	16320497	171	*	EH38E2449897	dELS,CTCF-bound
chr6	chr6	16319977	16320851	875	*	24	198.519	chr6	16320562	16320826	265	*	EH38E3693607	dELS,CTCF-bound
chr4	chr4	14862807	14863239	433	*	37	198.372	chr4	14862909	14863250	342	*	EH38E2282731	dELS
chr20	chr20	50191434	50191710	277	*	44	198.342	chr20	50191532	50191687	156	*	EH38E3438903	PLS,CTCF-bound
chr7	chr7	1260341	1260881	541	*	32	198.036	chr7	1260588	1260781	194	*	EH38E3752457	DNase-H3K4me3,CTCF-bound
chr4	chr4	2797704	2798270	567	*	23	198.032	chr4	2797710	2797919	210	*	EH38E3568059	dELS,CTCF-bound
chr4	chr4	2797704	2798270	567	*	23	198.032	chr4	2797921	2798271	351	*	EH38E3568060	dELS,CTCF-bound
chr20	chr20	25273141	25274107	967	*	26	197.931	chr20	25273115	25273297	183	*	EH38E3425803	dELS,CTCF-bound
chr20	chr20	25273141	25274107	967	*	26	197.931	chr20	25273457	25273806	350	*	EH38E2105352	dELS,CTCF-bound
chr20	chr20	25273141	25274107	967	*	26	197.931	chr20	25273823	25274021	199	*	EH38E3425804	dELS,CTCF-bound
chr20	chr20	25273141	25274107	967	*	26	197.931	chr20	25274029	25274278	250	*	EH38E3425805	dELS,CTCF-bound
chr16	chr16	85619269	85619946	678	*	24	197.797	chr16	85619232	85619403	172	*	EH38E3196556	dELS
chr16	chr16	85619269	85619946	678	*	24	197.797	chr16	85619561	85619885	325	*	EH38E1834599	dELS
chr22	chr22	38096969	38097374	406	*	19	197.322	chr22	38096997	38097186	190	*	EH38E3480718	dELS,CTCF-bound
chr22	chr22	38096969	38097374	406	*	19	197.322	chr22	38097221	38097481	261	*	EH38E3480719	dELS
chr7	chr7	76150124	76150605	482	*	38	-196.89	chr7	76150094	76150271	178	*	EH38E3781067	dELS
chr7	chr7	76150124	76150605	482	*	38	-196.89	chr7	76150337	76150672	336	*	EH38E3781068	dELS
chr22	chr22	29715135	29715804	670	*	17	196.694	chr22	29715263	29715607	345	*	EH38E3475023	dELS
chr22	chr22	29715135	29715804	670	*	17	196.694	chr22	29715773	29716018	246	*	EH38E3475024	dELS
chr22	chr22	43561439	43562133	695	*	22	196.601	chr22	43561508	43561858	351	*	EH38E2168188	dELS
chr22	chr22	43561439	43562133	695	*	22	196.601	chr22	43561888	43562044	157	*	EH38E3485529	dELS,CTCF-bound
chr1	chr1	41501552	41502181	630	*	24	196.589	chr1	41501676	41502013	338	*	EH38E2806153	dELS
chr1	chr1	41501552	41502181	630	*	24	196.589	chr1	41502113	41502306	194	*	EH38E2806154	dELS
chr16	chr16	85639702	85640108	407	*	25	196.393	chr16	85639570	85639917	348	*	EH38E3196591	dELS,CTCF-bound
chr16	chr16	85639702	85640108	407	*	25	196.393	chr16	85639933	85640111	179	*	EH38E3196592	dELS,CTCF-bound
chr19	chr19	3655937	3656582	646	*	33	195.955	chr19	3655788	3656130	343	*	EH38E1933500	dELS
chr19	chr19	3655937	3656582	646	*	33	195.955	chr19	3656309	3656656	348	*	EH38E1933501	dELS
chr8	chr8	142125953	142126501	549	*	20	195.882	chr8	142125781	142125991	211	*	EH38E3866955	dELS
chr8	chr8	142125953	142126501	549	*	20	195.882	chr8	142126064	142126404	341	*	EH38E3866956	dELS
chr7	chr7	75559531	75560038	508	*	30	195.862	chr7	75559557	75559906	350	*	EH38E3780595	dELS
chr7	chr7	1562400	1563183	784	*	29	195.841	chr7	1562595	1562938	344	*	EH38E3752868	dELS
chr7	chr7	1562400	1563183	784	*	29	195.841	chr7	1562946	1563105	160	*	EH38E3752869	dELS
chr8	chr8	142318334	142318979	646	*	22	195.485	chr8	142318274	142318468	195	*	EH38E3867172	dELS
chr8	chr8	142318334	142318979	646	*	22	195.485	chr8	142318481	142318746	266	*	EH38E3867173	dELS,CTCF-bound
chr1	chr1	210252677	210253214	538	*	33	195.321	chr1	210252594	210252941	348	*	EH38E2863703	dELS
chrX	chrX	153724130	153724433	304	*	39	195.137	chrX	153724061	153724229	169	*	EH38E3948951	PLS,CTCF-bound
chrX	chrX	153724130	153724433	304	*	39	195.137	chrX	153724338	153724571	234	*	EH38E3948952	PLS,CTCF-bound
chr16	chr16	4800284	4801267	984	*	25	195.077	chr16	4800250	4800600	351	*	EH38E3165600	pELS,CTCF-bound
chr16	chr16	4800284	4801267	984	*	25	195.077	chr16	4800770	4801120	351	*	EH38E3165601	pELS
chr16	chr16	4800284	4801267	984	*	25	195.077	chr16	4801126	4801332	207	*	EH38E3165602	PLS,CTCF-bound
chr7	chr7	159007294	159008243	950	*	27	194.872	chr7	159007863	159008034	172	*	EH38E3813231	pELS
chr1	chr1	220653154	220653372	219	*	13	194.799	chr1	220653018	220653367	350	*	EH38E1424236	dELS
chr20	chr20	36851913	36852724	812	*	18	194.792	chr20	36852221	36852569	349	*	EH38E3430439	dELS
chr16	chr16	6645924	6646768	845	*	26	194.428	chr16	6645812	6646156	345	*	EH38E3166192	dELS
chr9	chr9	135995838	135996358	521	*	27	194.354	chr9	135995820	135996154	335	*	EH38E3919001	dELS
chr1	chr1	226657833	226658974	1142	*	28	-194.174	chr1	226658184	226658532	349	*	EH38E1427906	dELS,CTCF-bound
chr1	chr1	226657833	226658974	1142	*	28	-194.174	chr1	226658612	226658788	177	*	EH38E2870157	dELS,CTCF-bound
chr1	chr1	226657833	226658974	1142	*	28	-194.174	chr1	226657808	226658147	340	*	EH38E2870156	dELS,CTCF-bound
chr1	chr1	226657833	226658974	1142	*	28	-194.174	chr1	226658885	226659086	202	*	EH38E2870158	dELS,CTCF-bound
chr22	chr22	29717140	29717653	514	*	14	194.104	chr22	29717201	29717457	257	*	EH38E3475026	CTCF-only,CTCF-bound
chr19	chr19	2425210	2425507	298	*	42	193.997	chr19	2425070	2425264	195	*	EH38E3282385	dELS,CTCF-bound
chr19	chr19	2425210	2425507	298	*	42	193.997	chr19	2425322	2425669	348	*	EH38E3282386	dELS,CTCF-bound
chrX	chrX	40109564	40109853	290	*	40	193.729	chrX	40109705	40110050	346	*	EH38E2750734	dELS,CTCF-bound
chr17	chr17	78450165	78450787	623	*	28	193.668	chr17	78450293	78450574	282	*	EH38E1889184	dELS
chr1	chr1	3524231	3524926	696	*	27	193.549	chr1	3524598	3524919	322	*	EH38E2780280	dELS,CTCF-bound
chr16	chr16	2953737	2954448	712	*	25	193.528	chr16	2953745	2954088	344	*	EH38E3163802	pELS,CTCF-bound
chr16	chr16	2953737	2954448	712	*	25	193.528	chr16	2954247	2954588	342	*	EH38E3163803	PLS
chr22	chr22	18997916	18998416	501	*	28	193.181	chr22	18997957	18998302	346	*	EH38E3466689	pELS
chr9	chr9	131625970	131626494	525	*	25	192.695	chr9	131625849	131626037	189	*	EH38E2732575	dELS
chr9	chr9	131625970	131626494	525	*	25	192.695	chr9	131626050	131626396	347	*	EH38E3914456	dELS,CTCF-bound
chr9	chr9	131625970	131626494	525	*	25	192.695	chr9	131626455	131626656	202	*	EH38E3914457	dELS
chr11	chr11	126518012	126518668	657	*	19	192.591	chr11	126518078	126518417	340	*	EH38E1580012	dELS,CTCF-bound
chr11	chr11	126518012	126518668	657	*	19	192.591	chr11	126518533	126518746	214	*	EH38E1580013	dELS
chr14	chr14	91369694	91370125	432	*	18	192.506	chr14	91369592	91369933	342	*	EH38E3111110	dELS
chr14	chr14	91369694	91370125	432	*	18	192.506	chr14	91370025	91370267	243	*	EH38E1736247	dELS,CTCF-bound
chr8	chr8	141735864	141736500	637	*	31	191.714	chr8	141735922	141736268	347	*	EH38E3866662	dELS
chr7	chr7	2066097	2066773	677	*	31	191.692	chr7	2066344	2066688	345	*	EH38E2529151	dELS,CTCF-bound
chr17	chr17	79520073	79520769	697	*	29	191.518	chr17	79520191	79520360	170	*	EH38E3247943	dELS,CTCF-bound
chr17	chr17	79520073	79520769	697	*	29	191.518	chr17	79520579	79520843	265	*	EH38E3247944	dELS
chr1	chr1	22153623	22154427	805	*	26	191.515	chr1	22153842	22154190	349	*	EH38E1326797	dELS
chr10	chr10	129870121	129870762	642	*	22	191.352	chr10	129870220	129870404	185	*	EH38E1511011	dELS
chr10	chr10	129870121	129870762	642	*	22	191.352	chr10	129870442	129870792	351	*	EH38E2933977	dELS
chr11	chr11	70670202	70670826	625	*	22	191.341	chr11	70670295	70670639	345	*	EH38E2969927	dELS
chr11	chr11	70670202	70670826	625	*	22	191.341	chr11	70670730	70670966	237	*	EH38E2969928	dELS,CTCF-bound
chr17	chr17	2018983	2019638	656	*	21	191.2	chr17	2018758	2018983	226	*	EH38E1840510	pELS
chr17	chr17	2018983	2019638	656	*	21	191.2	chr17	2019174	2019522	349	*	EH38E1840511	pELS
chr1	chr1	3779447	3780219	773	*	34	190.852	chr1	3779612	3779811	200	*	EH38E2780671	dELS,CTCF-bound
chr16	chr16	85541982	85542713	732	*	19	190.749	chr16	85541960	85542307	348	*	EH38E1834452	dELS
chr16	chr16	85541982	85542713	732	*	19	190.749	chr16	85542367	85542594	228	*	EH38E3196415	dELS,CTCF-bound
chr16	chr16	85541982	85542713	732	*	19	190.749	chr16	85542597	85542935	339	*	EH38E3196416	dELS
chr6	chr6	45062418	45062939	522	*	31	190.654	chr6	45062331	45062504	174	*	EH38E2469906	dELS
chr6	chr6	45062418	45062939	522	*	31	190.654	chr6	45062799	45063012	214	*	EH38E3710352	dELS
chr8	chr8	132319483	132319767	285	*	13	190.572	chr8	132319382	132319555	174	*	EH38E3861222	dELS
chr8	chr8	132319483	132319767	285	*	13	190.572	chr8	132319565	132319914	350	*	EH38E3861223	dELS
chr7	chr7	70406335	70407127	793	*	16	190.226	chr7	70406342	70406676	335	*	EH38E2561863	dELS
chr7	chr7	70406335	70407127	793	*	16	190.226	chr7	70406815	70407051	237	*	EH38E2561864	dELS
chr19	chr19	14160071	14160553	483	*	23	190.175	chr19	14160020	14160322	303	*	EH38E3292518	dELS
chr19	chr19	14160071	14160553	483	*	23	190.175	chr19	14160343	14160667	325	*	EH38E3292519	dELS
chr19	chr19	795070	795722	653	*	35	-189.841	chr19	795092	795281	190	*	EH38E3279769	pELS
chr19	chr19	795070	795722	653	*	35	-189.841	chr19	795303	795647	345	*	EH38E3279770	pELS,CTCF-bound
chr19	chr19	795070	795722	653	*	35	-189.841	chr19	795722	795875	154	*	EH38E3279771	pELS
chr1	chr1	36870846	36871782	937	*	23	189.715	chr1	36871509	36871855	347	*	EH38E2803396	dELS
chr9	chr9	131593906	131594452	547	*	18	189.379	chr9	131594041	131594220	180	*	EH38E3914409	dELS
chr9	chr9	131593906	131594452	547	*	18	189.379	chr9	131594311	131594642	332	*	EH38E3914410	dELS
chr15	chr15	74133683	74134126	444	*	39	-189.248	chr15	74133678	74133946	269	*	EH38E3145657	pELS
chr3	chr3	127101359	127102104	746	*	21	189.041	chr3	127101999	127102181	183	*	EH38E3537403	CTCF-only,CTCF-bound
chr11	chr11	31802455	31802826	372	*	21	188.902	chr11	31802700	31802901	202	*	EH38E2951379	pELS,CTCF-bound
chr2	chr2	239609197	239609972	776	*	28	188.865	chr2	239609169	239609512	344	*	EH38E3412304	dELS
chrX	chrX	21657175	21657592	418	*	38	188.738	chrX	21657519	21657742	224	*	EH38E3928014	pELS
chr6	chr6	14641513	14642288	776	*	23	188.695	chr6	14641524	14641745	222	*	EH38E3692514	dELS,CTCF-bound
chr20	chr20	20365254	20365782	529	*	36	-188.009	chr20	20365371	20365554	184	*	EH38E3423378	pELS
chr20	chr20	20365254	20365782	529	*	36	-188.009	chr20	20365702	20365998	297	*	EH38E3423379	dELS
chr5	chr5	3606422	3606853	432	*	40	187.965	chr5	3606422	3606765	344	*	EH38E2353814	dELS
chr7	chr7	2247408	2247944	537	*	27	187.848	chr7	2247201	2247458	258	*	EH38E3753836	dELS,CTCF-bound
chr7	chr7	2247408	2247944	537	*	27	187.848	chr7	2247509	2247659	151	*	EH38E3753837	dELS,CTCF-bound
chr7	chr7	2247408	2247944	537	*	27	187.848	chr7	2247700	2247946	247	*	EH38E2529365	dELS,CTCF-bound
chr1	chr1	205256939	205257583	645	*	20	187.573	chr1	205256977	205257326	350	*	EH38E2860843	PLS,CTCF-bound
chr1	chr1	205256939	205257583	645	*	20	187.573	chr1	205257326	205257650	325	*	EH38E2860844	pELS
chr17	chr17	74015881	74016490	610	*	17	187.554	chr17	74016077	74016407	331	*	EH38E1884641	dELS
chr11	chr11	64119721	64120177	457	*	23	187.224	chr11	64119814	64120161	348	*	EH38E2962691	pELS
chr5	chr5	969358	969984	627	*	19	187.141	chr5	969351	969697	347	*	EH38E3622049	dELS,CTCF-bound
chr5	chr5	969358	969984	627	*	19	187.141	chr5	969739	969891	153	*	EH38E3622050	dELS,CTCF-bound
chr5	chr5	127229505	127230006	502	*	37	-187.093	chr5	127229175	127229522	348	*	EH38E3658757	pELS,CTCF-bound
chr5	chr5	127229505	127230006	502	*	37	-187.093	chr5	127229663	127229884	222	*	EH38E3658758	PLS,CTCF-bound
chr5	chr5	127229505	127230006	502	*	37	-187.093	chr5	127229921	127230099	179	*	EH38E2406062	pELS,CTCF-bound
chr3	chr3	195123306	195123985	680	*	19	186.847	chr3	195123369	195123717	349	*	EH38E2271654	pELS,CTCF-bound
chr11	chr11	117823526	117824404	879	*	29	186.701	chr11	117823301	117823650	350	*	EH38E2987450	pELS,CTCF-bound
chr11	chr11	117823526	117824404	879	*	29	186.701	chr11	117823652	117823853	202	*	EH38E2987451	pELS,CTCF-bound
chr11	chr11	117823526	117824404	879	*	29	186.701	chr11	117823951	117824299	349	*	EH38E2987452	pELS,CTCF-bound
chr11	chr11	117823526	117824404	879	*	29	186.701	chr11	117824299	117824512	214	*	EH38E2987453	pELS,CTCF-bound
chr18	chr18	77304192	77305779	1588	*	26	186.385	chr18	77304367	77304636	270	*	EH38E1928418	dELS,CTCF-bound
chr18	chr18	77304192	77305779	1588	*	26	186.385	chr18	77305332	77305665	334	*	EH38E1928420	dELS,CTCF-bound
chr7	chr7	151833276	151834103	828	*	23	186.322	chr7	151833742	151834044	303	*	EH38E3809297	CTCF-only,CTCF-bound
chr17	chr17	17403674	17404348	675	*	21	186.317	chr17	17403605	17403776	172	*	EH38E3211803	dELS
chr17	chr17	17403674	17404348	675	*	21	186.317	chr17	17403961	17404311	351	*	EH38E3211804	dELS,CTCF-bound
chr17	chr17	17403674	17404348	675	*	21	186.317	chr17	17404321	17404656	336	*	EH38E3211805	dELS
chr1	chr1	151711134	151712036	903	*	27	186.096	chr1	151711129	151711361	233	*	EH38E2837655	pELS
chr1	chr1	151711134	151712036	903	*	27	186.096	chr1	151711372	151711717	346	*	EH38E1384513	pELS
chr1	chr1	151711134	151712036	903	*	27	186.096	chr1	151711984	151712264	281	*	EH38E2837656	pELS
chr13	chr13	113001803	113002258	456	*	36	185.766	chr13	113001455	113001803	349	*	EH38E3083462	PLS,CTCF-bound
chr13	chr13	113001803	113002258	456	*	36	185.766	chr13	113001823	113002123	301	*	EH38E3083463	PLS,CTCF-bound
chr13	chr13	113001803	113002258	456	*	36	185.766	chr13	113002245	113002586	342	*	EH38E3083464	pELS,CTCF-bound
chr5	chr5	159095157	159095788	632	*	30	185.674	chr5	159094854	159095169	316	*	EH38E3674162	dELS
chr5	chr5	159095157	159095788	632	*	30	185.674	chr5	159095252	159095580	329	*	EH38E3674163	dELS
chr5	chr5	159095157	159095788	632	*	30	185.674	chr5	159095765	159096018	254	*	EH38E2425882	dELS,CTCF-bound
chr7	chr7	5478761	5479503	743	*	32	185.622	chr7	5478596	5478795	200	*	EH38E2531532	dELS,CTCF-bound
chr7	chr7	5478761	5479503	743	*	32	185.622	chr7	5478854	5479096	243	*	EH38E3756052	dELS,CTCF-bound
chr7	chr7	5478761	5479503	743	*	32	185.622	chr7	5479143	5479426	284	*	EH38E3756053	dELS
chr16	chr16	81565396	81566120	725	*	25	185.4	chr16	81565387	81565636	250	*	EH38E1831486	dELS
chr16	chr16	81565396	81566120	725	*	25	185.4	chr16	81565677	81565828	152	*	EH38E1831487	dELS,CTCF-bound
chr16	chr16	81565396	81566120	725	*	25	185.4	chr16	81566109	81566421	313	*	EH38E1831488	dELS,CTCF-bound
chr7	chr7	131795073	131795876	804	*	21	185.377	chr7	131795461	131795717	257	*	EH38E3800893	dELS
chr17	chr17	78227225	78227978	754	*	19	185.324	chr17	78226901	78227250	350	*	EH38E3246443	dELS
chr17	chr17	78227225	78227978	754	*	19	185.324	chr17	78227289	78227496	208	*	EH38E3246444	dELS,CTCF-bound
chr17	chr17	78227225	78227978	754	*	19	185.324	chr17	78227553	78227903	351	*	EH38E3246445	dELS
chr19	chr19	4439095	4439757	663	*	19	185.3	chr19	4439275	4439623	349	*	EH38E1934169	dELS
chr8	chr8	134499405	134500091	687	*	24	184.308	chr8	134499751	134499978	228	*	EH38E2670735	dELS
chr8	chr8	134499405	134500091	687	*	24	184.308	chr8	134500027	134500245	219	*	EH38E2670736	dELS
chr10	chr10	79286182	79286794	613	*	24	184.156	chr10	79286335	79286685	351	*	EH38E2911809	dELS,CTCF-bound
chr10	chr10	79286182	79286794	613	*	24	184.156	chr10	79286714	79286930	217	*	EH38E2911810	dELS,CTCF-bound
chr12	chr12	3246763	3247901	1139	*	26	183.936	chr12	3246468	3246798	331	*	EH38E2999154	dELS
chr12	chr12	3246763	3247901	1139	*	26	183.936	chr12	3247225	3247455	231	*	EH38E1587809	dELS
chr12	chr12	3246763	3247901	1139	*	26	183.936	chr12	3247603	3247868	266	*	EH38E2999155	dELS
chr10	chr10	5910335	5911138	804	*	19	183.92	chr10	5910408	5910596	189	*	EH38E2883453	dELS,CTCF-bound
chr10	chr10	5910335	5911138	804	*	19	183.92	chr10	5910763	5910979	217	*	EH38E1444824	dELS
chr21	chr21	36250318	36251229	912	*	23	183.904	chr21	36250184	36250393	210	*	EH38E2140170	dELS
chr21	chr21	36250318	36251229	912	*	23	183.904	chr21	36250414	36250652	239	*	EH38E2140171	dELS
chr21	chr21	36250318	36251229	912	*	23	183.904	chr21	36250664	36250924	261	*	EH38E2140172	dELS
chr16	chr16	84482241	84483014	774	*	24	183.769	chr16	84481934	84482247	314	*	EH38E1833192	dELS
chr19	chr19	1074728	1075038	311	*	35	-183.129	chr19	1074724	1075074	351	*	EH38E3280267	dELS,CTCF-bound
chr8	chr8	125385756	125386615	860	*	29	182.931	chr8	125385883	125386229	347	*	EH38E3857002	dELS,CTCF-bound
chr8	chr8	125385756	125386615	860	*	29	182.931	chr8	125386454	125386786	333	*	EH38E2664458	dELS,CTCF-bound
chr17	chr17	10624800	10625400	601	*	16	182.654	chr17	10625046	10625372	327	*	EH38E1846759	dELS,CTCF-bound
chr16	chr16	88390752	88391279	528	*	16	181.99	chr16	88390673	88390977	305	*	EH38E1836977	dELS
chr16	chr16	88390752	88391279	528	*	16	181.99	chr16	88391233	88391470	238	*	EH38E3199139	dELS
chr19	chr19	13214172	13214899	728	*	23	181.619	chr19	13214170	13214362	193	*	EH38E3291807	dELS,CTCF-bound
chr19	chr19	13214172	13214899	728	*	23	181.619	chr19	13214372	13214704	333	*	EH38E1940460	dELS
chr2	chr2	99867665	99868080	416	*	13	181.53	chr2	99867691	99868040	350	*	EH38E2018667	dELS,CTCF-bound
chr21	chr21	42651725	42652710	986	*	22	181.408	chr21	42651935	42652283	349	*	EH38E2144905	pELS,CTCF-bound
chr21	chr21	42651725	42652710	986	*	22	181.408	chr21	42652507	42652857	351	*	EH38E3461150	pELS,CTCF-bound
chr3	chr3	127760407	127760970	564	*	19	181.322	chr3	127760421	127760765	345	*	EH38E2235887	dELS,CTCF-bound
chr5	chr5	28927538	28927934	397	*	36	-181.321	chr5	28927500	28927849	350	*	EH38E3630044	DNase-H3K4me3
chr5	chr5	28927538	28927934	397	*	36	-181.321	chr5	28927903	28928076	174	*	EH38E3630045	pELS
chrX	chrX	57137041	57137472	432	*	29	181.292	chrX	57137141	57137460	320	*	EH38E3935509	pELS,CTCF-bound
chrX	chrX	57137041	57137472	432	*	29	181.292	chrX	57136908	57137098	191	*	EH38E2756062	PLS,CTCF-bound
chr21	chr21	44970067	44970695	629	*	23	180.876	chr21	44969881	44970227	347	*	EH38E3463255	dELS,CTCF-bound
chr9	chr9	38680665	38681549	885	*	21	180.732	chr9	38680693	38680846	154	*	EH38E3883319	pELS,CTCF-bound
chr9	chr9	38680665	38681549	885	*	21	180.732	chr9	38680888	38681212	325	*	EH38E3883320	pELS
chr6	chr6	166442312	166442716	405	*	19	180.624	chr6	166442253	166442576	324	*	EH38E3747776	dELS
chr6	chr6	168132514	168133049	536	*	32	180.148	chr6	168132479	168132729	251	*	EH38E3749007	dELS,CTCF-bound
chr6	chr6	168132514	168133049	536	*	32	180.148	chr6	168132870	168133210	341	*	EH38E3749008	dELS,CTCF-bound
chr14	chr14	105466400	105466785	386	*	37	-179.966	chr14	105466271	105466437	167	*	EH38E3121514	dELS
chr14	chr14	105466400	105466785	386	*	37	-179.966	chr14	105466536	105466849	314	*	EH38E3121515	dELS
chr6	chr6	170080617	170081258	642	*	30	179.386	chr6	170080308	170080633	326	*	EH38E3750218	dELS
chr6	chr6	170080617	170081258	642	*	30	179.386	chr6	170080727	170081076	350	*	EH38E3750219	dELS
chr6	chr6	170080617	170081258	642	*	30	179.386	chr6	170081130	170081319	190	*	EH38E3750220	dELS
chr12	chr12	560886	561619	734	*	28	179.312	chr12	560816	561083	268	*	EH38E1585446	dELS,CTCF-bound
chr12	chr12	560886	561619	734	*	28	179.312	chr12	561085	561297	213	*	EH38E1585447	dELS
chr12	chr12	560886	561619	734	*	28	179.312	chr12	561308	561615	308	*	EH38E2997245	dELS,CTCF-bound
chr19	chr19	13010149	13010504	356	*	36	-179.262	chr19	13010038	13010388	351	*	EH38E3291503	dELS
chr19	chr19	13010149	13010504	356	*	36	-179.262	chr19	13010436	13010683	248	*	EH38E3291504	dELS,CTCF-bound
chr20	chr20	62316745	62317161	417	*	30	179.05	chr20	62316948	62317288	341	*	EH38E3446982	dELS,CTCF-bound
chr11	chr11	106990275	106990634	360	*	11	178.723	chr11	106990351	106990696	346	*	EH38E2982616	dELS
chr7	chr7	98034304	98035120	817	*	23	178.695	chr7	98034131	98034360	230	*	EH38E2574007	dELS,CTCF-bound
chr7	chr7	98034304	98035120	817	*	23	178.695	chr7	98034363	98034712	350	*	EH38E2574008	dELS,CTCF-bound
chr1	chr1	234356739	234357227	489	*	34	178.57	chr1	234356752	234357099	348	*	EH38E2874584	PLS,CTCF-bound
chr1	chr1	234356739	234357227	489	*	34	178.57	chr1	234357176	234357411	236	*	EH38E1433246	PLS
chr12	chr12	132205377	132205846	470	*	33	-178.558	chr12	132205328	132205529	202	*	EH38E3052754	pELS,CTCF-bound
chr12	chr12	132205377	132205846	470	*	33	-178.558	chr12	132205531	132205864	334	*	EH38E3052755	PLS,CTCF-bound
chr8	chr8	48834800	48835269	470	*	25	178.254	chr8	48835041	48835227	187	*	EH38E2629786	dELS
chr16	chr16	87370063	87370982	920	*	23	178.099	chr16	87370251	87370600	350	*	EH38E3198020	dELS,CTCF-bound
chr9	chr9	126683212	126683477	266	*	35	177.984	chr9	126683258	126683508	251	*	EH38E2727744	DNase-H3K4me3
chr12	chr12	120350647	120351412	766	*	25	177.904	chr12	120350633	120350926	294	*	EH38E3045761	dELS
chr12	chr12	120350647	120351412	766	*	25	177.904	chr12	120350977	120351316	340	*	EH38E3045762	dELS,CTCF-bound
chr12	chr12	120350647	120351412	766	*	25	177.904	chr12	120351377	120351628	252	*	EH38E3045763	dELS
chr5	chr5	3320608	3321226	619	*	21	177.881	chr5	3320503	3320853	351	*	EH38E3623716	dELS,CTCF-bound
chr2	chr2	115161394	115161629	236	*	39	177.611	chr2	115161138	115161486	349	*	EH38E3366459	PLS,CTCF-bound
chr2	chr2	115161394	115161629	236	*	39	177.611	chr2	115161535	115161759	225	*	EH38E3366460	PLS
chr21	chr21	46036358	46036864	507	*	28	177.297	chr21	46036308	46036657	350	*	EH38E3464617	pELS,CTCF-bound
chr21	chr21	46036358	46036864	507	*	28	177.297	chr21	46036661	46036988	328	*	EH38E3464618	pELS
chr16	chr16	12038323	12039028	706	*	20	176.69	chr16	12038584	12038770	187	*	EH38E3168941	dELS,CTCF-bound
chr16	chr16	12038323	12039028	706	*	20	176.69	chr16	12038869	12039219	351	*	EH38E3168942	dELS
chr1	chr1	229028547	229029875	1329	*	21	176.497	chr1	229028575	229028921	347	*	EH38E2871976	dELS
chr1	chr1	229028547	229029875	1329	*	21	176.497	chr1	229029125	229029280	156	*	EH38E2871977	dELS,CTCF-bound
chr1	chr1	229028547	229029875	1329	*	21	176.497	chr1	229029323	229029501	179	*	EH38E2871978	dELS,CTCF-bound
chr1	chr1	229028547	229029875	1329	*	21	176.497	chr1	229029548	229029839	292	*	EH38E2871979	dELS
chr17	chr17	75130177	75130743	567	*	27	176.486	chr17	75130518	75130866	349	*	EH38E3243099	PLS,CTCF-bound
chr12	chr12	57225195	57225605	411	*	37	-176.246	chr12	57224888	57225228	341	*	EH38E3021155	dELS,CTCF-bound
chr12	chr12	57225195	57225605	411	*	37	-176.246	chr12	57225412	57225760	349	*	EH38E3021156	dELS,CTCF-bound
chr9	chr9	133954144	133954751	608	*	24	176.167	chr9	133953893	133954228	336	*	EH38E2734510	dELS,CTCF-bound
chr9	chr9	133954144	133954751	608	*	24	176.167	chr9	133954260	133954609	350	*	EH38E3916658	dELS,CTCF-bound
chr19	chr19	33674043	33674865	823	*	16	176.125	chr19	33674334	33674684	351	*	EH38E3301557	dELS
chr19	chr19	33674043	33674865	823	*	16	176.125	chr19	33674784	33674994	211	*	EH38E3301558	dELS,CTCF-bound
chr1	chr1	1208143	1208678	536	*	28	176.089	chr1	1208176	1208473	298	*	EH38E2777144	pELS,CTCF-bound
chr1	chr1	1208143	1208678	536	*	28	176.089	chr1	1208548	1208714	167	*	EH38E2777145	dELS,CTCF-bound
chr2	chr2	129934081	129934466	386	*	32	-176.05	chr2	129934110	129934459	350	*	EH38E3371681	PLS
chr17	chr17	806537	807039	503	*	26	175.898	chr17	806933	807182	250	*	EH38E3202111	dELS
chr12	chr12	132474635	132474842	208	*	26	175.406	chr12	132474461	132474757	297	*	EH38E3053134	dELS
chr10	chr10	89837302	89837753	452	*	34	175.125	chr10	89837151	89837375	225	*	EH38E1487429	dELS,CTCF-bound
chr10	chr10	89837302	89837753	452	*	34	175.125	chr10	89837376	89837546	171	*	EH38E1487430	pELS,CTCF-bound
chr10	chr10	89837302	89837753	452	*	34	175.125	chr10	89837548	89837870	323	*	EH38E1487431	pELS,CTCF-bound
chr4	chr4	7910582	7911084	503	*	20	175.111	chr4	7910479	7910653	175	*	EH38E2279546	dELS,CTCF-bound
chr4	chr4	7910582	7911084	503	*	20	175.111	chr4	7910697	7910919	223	*	EH38E2279547	dELS
chr4	chr4	7910582	7911084	503	*	20	175.111	chr4	7911016	7911167	152	*	EH38E3571952	dELS
chr1	chr1	36365964	36366474	511	*	19	174.859	chr1	36366148	36366492	345	*	EH38E1337448	dELS,CTCF-bound
chr11	chr11	61495955	61496383	429	*	21	174.768	chr11	61495874	61496095	222	*	EH38E2960560	pELS
chr11	chr11	61495955	61496383	429	*	21	174.768	chr11	61496099	61496445	347	*	EH38E2960561	PLS
chr19	chr19	50693862	50694523	662	*	27	174.698	chr19	50693626	50693975	350	*	EH38E3314522	dELS,CTCF-bound
chr19	chr19	50693862	50694523	662	*	27	174.698	chr19	50693986	50694334	349	*	EH38E1961914	dELS,CTCF-bound
chr6	chr6	3294884	3295604	721	*	26	174.497	chr6	3295005	3295219	215	*	EH38E3686695	dELS,CTCF-bound
chr6	chr6	3294884	3295604	721	*	26	174.497	chr6	3295445	3295786	342	*	EH38E3686696	dELS,CTCF-bound
chr21	chr21	40547811	40548449	639	*	21	174.491	chr21	40547887	40548235	349	*	EH38E2143140	dELS
chrX	chrX	12973236	12973888	653	*	17	174.444	chrX	12973187	12973342	156	*	EH38E3925531	pELS
chrX	chrX	12973236	12973888	653	*	17	174.444	chrX	12973481	12973794	314	*	EH38E3925532	pELS,CTCF-bound
chrX	chrX	12973236	12973888	653	*	17	174.444	chrX	12973807	12973968	162	*	EH38E3925533	pELS,CTCF-bound
chr2	chr2	3183804	3184486	683	*	22	174.31	chr2	3183637	3183940	304	*	EH38E3320955	dELS
chr2	chr2	3183804	3184486	683	*	22	174.31	chr2	3184016	3184243	228	*	EH38E3320956	dELS
chr8	chr8	60908632	60909144	513	*	22	173.981	chr8	60908329	60908637	309	*	EH38E2634819	dELS
chr8	chr8	60908632	60909144	513	*	22	173.981	chr8	60908720	60908880	161	*	EH38E2634820	pELS
chr8	chr8	60908632	60909144	513	*	22	173.981	chr8	60908947	60909295	349	*	EH38E3836356	pELS
chr3	chr3	10972984	10973348	365	*	14	173.943	chr3	10973223	10973573	351	*	EH38E3495325	dELS,CTCF-bound
chr3	chr3	10972984	10973348	365	*	14	173.943	chr3	10972779	10973127	349	*	EH38E3495324	dELS
chr19	chr19	17393873	17394192	320	*	37	-173.592	chr19	17393927	17394272	346	*	EH38E3295035	pELS,CTCF-bound
chr5	chr5	171667908	171668332	425	*	28	-173.446	chr5	171667802	171668151	350	*	EH38E3678162	dELS,CTCF-bound
chr5	chr5	178467858	178468281	424	*	19	173.37	chr5	178467790	178468126	337	*	EH38E3682679	dELS
chr5	chr5	178467858	178468281	424	*	19	173.37	chr5	178468227	178468380	154	*	EH38E3682680	dELS,CTCF-bound
chr16	chr16	85424468	85424948	481	*	25	173.303	chr16	85424330	85424664	335	*	EH38E3196250	dELS
chr11	chr11	72012995	72013646	652	*	31	-172.708	chr11	72013015	72013206	192	*	EH38E2970660	pELS,CTCF-bound
chr11	chr11	72012995	72013646	652	*	31	-172.708	chr11	72013323	72013669	347	*	EH38E2970661	pELS,CTCF-bound
chr7	chr7	16586366	16586825	460	*	29	172.66	chr7	16586171	16586426	256	*	EH38E3759433	DNase-H3K4me3
chr7	chr7	16586366	16586825	460	*	29	172.66	chr7	16586521	16586864	344	*	EH38E3759434	PLS
chr11	chr11	120066691	120067543	853	*	16	172.185	chr11	120067284	120067595	312	*	EH38E2989338	dELS
chr1	chr1	228425034	228425331	298	*	34	171.984	chr1	228425032	228425241	210	*	EH38E2871591	pELS
chr1	chr1	228425034	228425331	298	*	34	171.984	chr1	228425254	228425573	320	*	EH38E2871592	PLS
chr7	chr7	2001565	2002002	438	*	22	171.835	chr7	2001984	2002176	193	*	EH38E2529075	dELS
chr15	chr15	90637646	90638664	1019	*	21	171.792	chr15	90637677	90638013	337	*	EH38E3154599	dELS
chr15	chr15	90637646	90638664	1019	*	21	171.792	chr15	90638269	90638619	351	*	EH38E1787668	dELS
chr22	chr22	48596378	48596964	587	*	20	171.714	chr22	48596482	48596719	238	*	EH38E2171883	dELS
chr16	chr16	84087042	84087959	918	*	23	171.648	chr16	84087007	84087353	347	*	EH38E3194874	pELS
chr16	chr16	84087042	84087959	918	*	23	171.648	chr16	84087694	84088002	309	*	EH38E1832935	pELS,CTCF-bound
chr17	chr17	81076325	81076889	565	*	16	171.624	chr17	81076083	81076430	348	*	EH38E1891793	dELS
chr17	chr17	81076325	81076889	565	*	16	171.624	chr17	81076432	81076641	210	*	EH38E1891794	dELS
chr16	chr16	23407923	23408387	465	*	27	171.439	chr16	23407736	23408053	318	*	EH38E1807791	dELS
chr1	chr1	233627370	233627650	281	*	12	171.408	chr1	233627490	233627822	333	*	EH38E1432859	dELS,CTCF-bound
chr7	chr7	69256662	69257419	758	*	19	171.407	chr7	69256716	69257066	351	*	EH38E2561128	dELS,CTCF-bound
chr7	chr7	69256662	69257419	758	*	19	171.407	chr7	69257098	69257259	162	*	EH38E2561129	dELS
chr1	chr1	154747658	154748940	1283	*	26	170.913	chr1	154747557	154747755	199	*	EH38E2839310	dELS
chr1	chr1	154747658	154748940	1283	*	26	170.913	chr1	154747807	154748029	223	*	EH38E1386413	dELS,CTCF-bound
chr1	chr1	154747658	154748940	1283	*	26	170.913	chr1	154748080	154748418	339	*	EH38E2839311	dELS
chr1	chr1	154747658	154748940	1283	*	26	170.913	chr1	154748465	154748735	271	*	EH38E1386415	dELS,CTCF-bound
chr7	chr7	155166056	155166555	500	*	14	170.898	chr7	155166057	155166373	317	*	EH38E2603114	dELS
chr4	chr4	1061326	1062171	846	*	22	170.645	chr4	1061147	1061359	213	*	EH38E3566194	dELS
chr4	chr4	1061326	1062171	846	*	22	170.645	chr4	1061431	1061711	281	*	EH38E3566195	dELS
chr4	chr4	1061326	1062171	846	*	22	170.645	chr4	1061761	1062105	345	*	EH38E2274491	dELS
chr8	chr8	143505847	143506414	568	*	25	170.562	chr8	143505906	143506254	349	*	EH38E3868737	dELS
chr2	chr2	95312357	95312988	632	*	28	170.301	chr2	95312256	95312591	336	*	EH38E3357810	dELS
chr2	chr2	95312357	95312988	632	*	28	170.301	chr2	95312622	95312773	152	*	EH38E3357811	dELS
chr16	chr16	85618084	85618720	637	*	16	169.625	chr16	85618077	85618406	330	*	EH38E3196554	dELS,CTCF-bound
chr16	chr16	85618084	85618720	637	*	16	169.625	chr16	85618570	85618865	296	*	EH38E3196555	dELS,CTCF-bound
chr16	chr16	974544	975170	627	*	29	169.55	chr16	974617	974932	316	*	EH38E3161227	dELS
chr16	chr16	974544	975170	627	*	29	169.55	chr16	974966	975315	350	*	EH38E3161228	dELS
chr17	chr17	39572682	39573247	566	*	23	169.319	chr17	39572775	39573119	345	*	EH38E1860906	dELS
chr13	chr13	113410165	113410630	466	*	29	169.136	chr13	113409967	113410305	339	*	EH38E3083889	dELS
chr13	chr13	113410165	113410630	466	*	29	169.136	chr13	113410451	113410770	320	*	EH38E3083890	dELS
chr11	chr11	100637692	100638351	660	*	19	169.101	chr11	100637718	100638064	347	*	EH38E1564236	dELS,CTCF-bound
chr20	chr20	46174212	46174553	342	*	30	-169.062	chr20	46174268	46174471	204	*	EH38E3435423	DNase-H3K4me3,CTCF-bound
chr7	chr7	32250325	32251311	987	*	22	168.896	chr7	32250593	32250801	209	*	EH38E3766217	dELS
chr7	chr7	32250325	32251311	987	*	22	168.896	chr7	32250829	32251166	338	*	EH38E2546279	dELS
chr6	chr6	35048388	35049333	946	*	21	168.796	chr6	35048395	35048556	162	*	EH38E3703487	dELS
chr6	chr6	35048388	35049333	946	*	21	168.796	chr6	35048617	35048935	319	*	EH38E3703488	dELS,CTCF-bound
chr6	chr6	35048388	35049333	946	*	21	168.796	chr6	35049022	35049221	200	*	EH38E2462056	dELS,CTCF-bound
chr6	chr6	35048388	35049333	946	*	21	168.796	chr6	35049325	35049671	347	*	EH38E3703489	dELS
chr2	chr2	128299495	128300225	731	*	17	168.665	chr2	128299680	128299873	194	*	EH38E2031879	dELS,CTCF-bound
chr2	chr2	128299495	128300225	731	*	17	168.665	chr2	128299887	128300085	199	*	EH38E3370918	dELS
chr17	chr17	28405086	28405426	341	*	24	168.561	chr17	28404897	28405233	337	*	EH38E3215535	PLS,CTCF-bound
chr17	chr17	28405086	28405426	341	*	24	168.561	chr17	28405247	28405414	168	*	EH38E3215536	PLS,CTCF-bound
chr16	chr16	87924425	87925183	759	*	29	168.458	chr16	87924418	87924766	349	*	EH38E3198662	dELS,CTCF-bound
chr16	chr16	87924425	87925183	759	*	29	168.458	chr16	87924986	87925145	160	*	EH38E3198663	dELS,CTCF-bound
chr13	chr13	46571228	46572452	1225	*	17	168.364	chr13	46571259	46571597	339	*	EH38E1674199	dELS
chr13	chr13	46571228	46572452	1225	*	17	168.364	chr13	46571767	46572115	349	*	EH38E1674200	dELS
chr13	chr13	46571228	46572452	1225	*	17	168.364	chr13	46572265	46572532	268	*	EH38E1674201	dELS
chr21	chr21	42858207	42858767	561	*	18	168.335	chr21	42858219	42858507	289	*	EH38E3461376	dELS,CTCF-bound
chr21	chr21	42858207	42858767	561	*	18	168.335	chr21	42858564	42858832	269	*	EH38E3461377	dELS
chr1	chr1	244054973	244055301	329	*	29	168.292	chr1	244054862	244055208	347	*	EH38E2878165	dELS,CTCF-bound
chr15	chr15	92634216	92635725	1510	*	20	168.272	chr15	92634681	92634914	234	*	EH38E1788954	pELS
chr15	chr15	92634216	92635725	1510	*	20	168.272	chr15	92634955	92635270	316	*	EH38E3155690	pELS
chr15	chr15	92634216	92635725	1510	*	20	168.272	chr15	92635364	92635524	161	*	EH38E3155691	pELS
chr15	chr15	92634216	92635725	1510	*	20	168.272	chr15	92634140	92634461	322	*	EH38E3155689	PLS
chr11	chr11	131463949	131464875	927	*	25	168.21	chr11	131463756	131464074	319	*	EH38E1583166	dELS
chr11	chr11	131463949	131464875	927	*	25	168.21	chr11	131464076	131464259	184	*	EH38E1583167	dELS,CTCF-bound
chr11	chr11	131463949	131464875	927	*	25	168.21	chr11	131464268	131464469	202	*	EH38E2995179	dELS
chr11	chr11	131463949	131464875	927	*	25	168.21	chr11	131464553	131464899	347	*	EH38E2995180	dELS
chr22	chr22	20357937	20358111	175	*	29	-168.206	chr22	20358044	20358379	336	*	EH38E3468417	DNase-H3K4me3
chr12	chr12	122525844	122526117	274	*	22	168.181	chr12	122526091	122526425	335	*	EH38E3047433	pELS
chr5	chr5	176784698	176785536	839	*	22	168.149	chr5	176784565	176784773	209	*	EH38E2435089	dELS,CTCF-bound
chr5	chr5	176784698	176785536	839	*	22	168.149	chr5	176784842	176785066	225	*	EH38E3681339	dELS
chr18	chr18	57648450	57648778	329	*	32	168.118	chr18	57648440	57648782	343	*	EH38E3270880	dELS
chr11	chr11	122757858	122758777	920	*	25	167.233	chr11	122758023	122758293	271	*	EH38E2990815	dELS
chr11	chr11	122757858	122758777	920	*	25	167.233	chr11	122758377	122758720	344	*	EH38E1577559	dELS
chrX	chrX	47244793	47245613	821	*	24	166.935	chrX	47245165	47245515	351	*	EH38E3933335	dELS
chrX	chrX	47244793	47245613	821	*	24	166.935	chrX	47245537	47245706	170	*	EH38E2753599	dELS
chr16	chr16	12543403	12543888	486	*	16	166.626	chr16	12543360	12543710	351	*	EH38E3169295	pELS
chr7	chr7	99267915	99268555	641	*	15	166.414	chr7	99267885	99268083	199	*	EH38E2574803	dELS,CTCF-bound
chr7	chr7	99267915	99268555	641	*	15	166.414	chr7	99268100	99268447	348	*	EH38E2574804	dELS
chr7	chr7	99267915	99268555	641	*	15	166.414	chr7	99268458	99268635	178	*	EH38E3788127	dELS
chr22	chr22	46107164	46107780	617	*	31	166.343	chr22	46107053	46107263	211	*	EH38E3487607	dELS,CTCF-bound
chr22	chr22	46107164	46107780	617	*	31	166.343	chr22	46107270	46107620	351	*	EH38E3487608	dELS,CTCF-bound
chr12	chr12	122867964	122868444	481	*	25	166.197	chr12	122868002	122868350	349	*	EH38E3047653	dELS,CTCF-bound
chr12	chr12	122867964	122868444	481	*	25	166.197	chr12	122868366	122868570	205	*	EH38E3047654	dELS,CTCF-bound
chr13	chr13	30871202	30871948	747	*	28	166.04	chr13	30871084	30871238	155	*	EH38E3058910	dELS
chr13	chr13	30871202	30871948	747	*	28	166.04	chr13	30871325	30871662	338	*	EH38E3058911	dELS
chr13	chr13	30871202	30871948	747	*	28	166.04	chr13	30871687	30872032	346	*	EH38E1664906	dELS
chr1	chr1	944530	945251	722	*	22	166	chr1	944391	944733	343	*	EH38E1310285	dELS,CTCF-bound
chr1	chr1	944530	945251	722	*	22	166	chr1	944915	945075	161	*	EH38E2776684	dELS
chr1	chr1	944530	945251	722	*	22	166	chr1	945195	945421	227	*	EH38E1310287	dELS,CTCF-bound
chr16	chr16	85625074	85625608	535	*	32	165.954	chr16	85625075	85625394	320	*	EH38E3196562	dELS
chr16	chr16	85625074	85625608	535	*	32	165.954	chr16	85625600	85625912	313	*	EH38E3196563	dELS
chr20	chr20	50014844	50015340	497	*	23	165.942	chr20	50014956	50015304	349	*	EH38E3438686	dELS
chr19	chr19	5269110	5269644	535	*	26	165.77	chr19	5269177	5269505	329	*	EH38E3285772	dELS,CTCF-bound
chr8	chr8	141029626	141030452	827	*	23	165.766	chr8	141029770	141030103	334	*	EH38E3865810	dELS
chr22	chr22	38777059	38777557	499	*	28	165.713	chr22	38777102	38777442	341	*	EH38E3481377	dELS
chr10	chr10	78381131	78381616	486	*	22	165.548	chr10	78381115	78381451	337	*	EH38E1481716	CTCF-only,CTCF-bound
chr1	chr1	33515135	33516272	1138	*	19	165.485	chr1	33515962	33516220	259	*	EH38E1336063	dELS
chr1	chr1	33515135	33516272	1138	*	19	165.485	chr1	33515682	33515943	262	*	EH38E2801900	dELS
chr18	chr18	8662472	8663248	777	*	23	165.299	chr18	8662273	8662618	346	*	EH38E3255898	dELS
chr6	chr6	170265562	170266076	515	*	26	165.285	chr6	170265611	170265961	351	*	EH38E3750450	dELS,CTCF-bound
chr6	chr6	170265562	170266076	515	*	26	165.285	chr6	170265438	170265596	159	*	EH38E2526901	dELS,CTCF-bound
chr16	chr16	87988294	87989034	741	*	18	165.232	chr16	87988593	87988857	265	*	EH38E1836672	dELS,CTCF-bound
chr16	chr16	87988294	87989034	741	*	18	165.232	chr16	87988940	87989146	207	*	EH38E3198740	dELS,CTCF-bound
chr17	chr17	299485	299982	498	*	27	165.101	chr17	299566	299905	340	*	EH38E1838898	dELS,CTCF-bound
chr4	chr4	143912026	143912257	232	*	35	164.549	chr4	143911693	143912032	340	*	EH38E3607875	PLS
chr4	chr4	143912026	143912257	232	*	35	164.549	chr4	143912047	143912394	348	*	EH38E3607876	PLS,CTCF-bound
chr7	chr7	23455059	23456131	1073	*	24	164.469	chr7	23455147	23455486	340	*	EH38E2540296	dELS
chr7	chr7	23455059	23456131	1073	*	24	164.469	chr7	23455687	23455840	154	*	EH38E3762058	dELS
chrX	chrX	119685912	119687289	1378	*	21	164.433	chrX	119685816	119685997	182	*	EH38E3943102	dELS
chrX	chrX	119685912	119687289	1378	*	21	164.433	chrX	119686082	119686414	333	*	EH38E2766286	dELS
chrX	chrX	119685912	119687289	1378	*	21	164.433	chrX	119686481	119686823	343	*	EH38E2766287	dELS
chrX	chrX	119685912	119687289	1378	*	21	164.433	chrX	119687286	119687477	192	*	EH38E3943103	dELS
chr7	chr7	960071	960586	516	*	24	164.359	chr7	960264	960534	271	*	EH38E2528072	dELS
chr3	chr3	50470704	50471281	578	*	21	164.257	chr3	50471054	50471217	164	*	EH38E3513480	dELS
chr9	chr9	132587242	132587566	325	*	34	164.215	chr9	132587206	132587420	215	*	EH38E3915159	dELS,CTCF-bound
chr14	chr14	105335895	105336398	504	*	25	164.063	chr14	105335909	105336183	275	*	EH38E3121301	dELS
chr14	chr14	105335895	105336398	504	*	25	164.063	chr14	105336233	105336579	347	*	EH38E3121302	dELS
chr18	chr18	13290902	13291796	895	*	18	163.83	chr18	13291750	13292098	349	*	EH38E1901741	dELS
chr7	chr7	34906239	34906657	419	*	29	163.715	chr7	34906525	34906813	289	*	EH38E3767110	DNase-H3K4me3
chr5	chr5	3599703	3599992	290	*	35	163.706	chr5	3599674	3600024	351	*	EH38E2353799	pELS,CTCF-bound
chr7	chr7	64574873	64575339	467	*	28	-163.431	chr7	64574895	64575187	293	*	EH38E2559320	dELS,CTCF-bound
chr2	chr2	44556485	44556764	280	*	23	-163.423	chr2	44556236	44556498	263	*	EH38E3340652	dELS
chr2	chr2	44556485	44556764	280	*	23	-163.423	chr2	44556750	44557063	314	*	EH38E3340653	dELS
chr2	chr2	45759332	45759824	493	*	15	163.169	chr2	45759261	45759466	206	*	EH38E1994201	dELS
chr2	chr2	45759332	45759824	493	*	15	163.169	chr2	45759573	45759881	309	*	EH38E3341285	dELS
chr2	chr2	23617685	23618119	435	*	18	163.168	chr2	23617555	23617844	290	*	EH38E3330533	pELS,CTCF-bound
chr2	chr2	23617685	23618119	435	*	18	163.168	chr2	23617856	23618027	172	*	EH38E3330534	PLS,CTCF-bound
chr2	chr2	23617685	23618119	435	*	18	163.168	chr2	23618027	23618231	205	*	EH38E3330535	PLS,CTCF-bound
chr17	chr17	76391155	76391737	583	*	25	163.146	chr17	76391234	76391581	348	*	EH38E3244543	dELS
chr19	chr19	33429806	33430530	725	*	19	162.904	chr19	33430013	33430211	199	*	EH38E1949732	dELS,CTCF-bound
chr19	chr19	33429806	33430530	725	*	19	162.904	chr19	33430302	33430646	345	*	EH38E3301392	dELS,CTCF-bound
chr9	chr9	130472178	130472599	422	*	20	162.797	chr9	130472069	130472399	331	*	EH38E3913204	dELS
chrX	chrX	153556768	153557196	429	*	14	162.602	chrX	153556768	153557118	351	*	EH38E3948775	dELS
chr6	chr6	158033387	158034413	1027	*	28	162.278	chr6	158034010	158034311	302	*	EH38E2519499	dELS,CTCF-bound
chr6	chr6	158033387	158034413	1027	*	28	162.278	chr6	158034320	158034521	202	*	EH38E2519500	dELS,CTCF-bound
chr14	chr14	104210887	104211612	726	*	24	161.999	chr14	104211277	104211625	349	*	EH38E3119851	dELS,CTCF-bound
chr17	chr17	79465449	79466114	666	*	21	161.959	chr17	79465360	79465697	338	*	EH38E1890093	dELS
chr8	chr8	144313638	144313859	222	*	33	-161.905	chr8	144313723	144314071	349	*	EH38E3869965	pELS,CTCF-bound
chr1	chr1	2300854	2301291	438	*	30	161.837	chr1	2301003	2301353	351	*	EH38E2778699	dELS,CTCF-bound
chr11	chr11	1500665	1501335	671	*	25	161.76	chr11	1500802	1501116	315	*	EH38E2939159	dELS
chr19	chr19	55525402	55526031	630	*	24	161.413	chr19	55525641	55525838	198	*	EH38E3317686	dELS,CTCF-bound
chr19	chr19	55525402	55526031	630	*	24	161.413	chr19	55525878	55526196	319	*	EH38E3317687	dELS
chr8	chr8	140147721	140148262	542	*	18	161.346	chr8	140148178	140148475	298	*	EH38E3865168	dELS
chr6	chr6	41593347	41593786	440	*	26	161.242	chr6	41593491	41593834	344	*	EH38E2466986	dELS,CTCF-bound
chr11	chr11	3231795	3232429	635	*	23	161.197	chr11	3231800	3232149	350	*	EH38E2941251	pELS,CTCF-bound
chr11	chr11	3231795	3232429	635	*	23	161.197	chr11	3232304	3232645	342	*	EH38E2941252	PLS
chr18	chr18	8799722	8800315	594	*	25	161.181	chr18	8799668	8799879	212	*	EH38E3256012	pELS
chr18	chr18	8799722	8800315	594	*	25	161.181	chr18	8799975	8800313	339	*	EH38E3256013	pELS
chr13	chr13	33203873	33204941	1069	*	17	161.157	chr13	33204088	33204355	268	*	EH38E1666339	pELS,CTCF-bound
chr13	chr13	33203873	33204941	1069	*	17	161.157	chr13	33204650	33204983	334	*	EH38E1666340	pELS,CTCF-bound
chr2	chr2	9378808	9379443	636	*	21	161.131	chr2	9378752	9378937	186	*	EH38E3323678	dELS,CTCF-bound
chr2	chr2	9378808	9379443	636	*	21	161.131	chr2	9379065	9379317	253	*	EH38E1971713	dELS
chr10	chr10	78963620	78964173	554	*	18	161.074	chr10	78963679	78964018	340	*	EH38E1482186	pELS
chr20	chr20	38883141	38883615	475	*	19	160.813	chr20	38883095	38883251	157	*	EH38E3431941	dELS
chr20	chr20	38883141	38883615	475	*	19	160.813	chr20	38883312	38883659	348	*	EH38E2111937	dELS
chr1	chr1	63675084	63675790	707	*	14	160.482	chr1	63674987	63675204	218	*	EH38E1354511	dELS,CTCF-bound
chr1	chr1	63675084	63675790	707	*	14	160.482	chr1	63675239	63675433	195	*	EH38E1354512	dELS,CTCF-bound
chr1	chr1	63675084	63675790	707	*	14	160.482	chr1	63675660	63675969	310	*	EH38E1354513	dELS
chr18	chr18	46336983	46337692	710	*	15	160.199	chr18	46336956	46337112	157	*	EH38E1913837	dELS,CTCF-bound
chr18	chr18	46336983	46337692	710	*	15	160.199	chr18	46337332	46337645	314	*	EH38E1913838	dELS
chr18	chr18	37253592	37253839	248	*	30	-160.075	chr18	37253459	37253785	327	*	EH38E3264262	dELS,CTCF-bound
chr1	chr1	235917995	235918615	621	*	19	159.97	chr1	235918075	235918420	346	*	EH38E2875720	dELS,CTCF-bound
chr1	chr1	235917995	235918615	621	*	19	159.97	chr1	235918528	235918764	237	*	EH38E2875721	dELS,CTCF-bound
chr3	chr3	50408244	50408910	667	*	19	159.903	chr3	50407967	50408251	285	*	EH38E3513431	dELS
chr9	chr9	134286254	134286764	511	*	19	159.759	chr9	134286392	134286655	264	*	EH38E2734818	dELS,CTCF-bound
chr9	chr9	134286254	134286764	511	*	19	159.759	chr9	134286663	134286977	315	*	EH38E3917101	dELS,CTCF-bound
chr19	chr19	40693757	40694748	992	*	20	159.746	chr19	40693897	40694096	200	*	EH38E3306347	dELS
chr1	chr1	180947904	180948737	834	*	25	159.741	chr1	180948000	180948350	351	*	EH38E2851333	dELS
chr1	chr1	180947904	180948737	834	*	25	159.741	chr1	180948393	180948723	331	*	EH38E1402334	dELS
chr9	chr9	130137036	130137920	885	*	26	159.532	chr9	130137598	130137934	337	*	EH38E3912805	dELS,CTCF-bound
chr9	chr9	36119604	36120221	618	*	24	159.348	chr9	36119532	36119880	349	*	EH38E2692291	dELS
chr20	chr20	37408391	37409153	763	*	22	159.261	chr20	37408360	37408700	341	*	EH38E3430900	dELS
chr20	chr20	37408391	37409153	763	*	22	159.261	chr20	37408711	37409057	347	*	EH38E3430901	dELS
chr20	chr20	37408391	37409153	763	*	22	159.261	chr20	37409066	37409231	166	*	EH38E3430902	dELS,CTCF-bound
chr17	chr17	4488751	4489367	617	*	24	159.17	chr17	4489041	4489265	225	*	EH38E3205010	dELS
chr17	chr17	4488751	4489367	617	*	24	159.17	chr17	4489273	4489598	326	*	EH38E3205011	dELS
chr8	chr8	48514515	48514801	287	*	31	158.959	chr8	48514456	48514805	350	*	EH38E3832555	dELS,CTCF-bound
chr4	chr4	8044540	8045066	527	*	19	158.809	chr4	8044765	8045063	299	*	EH38E2279672	dELS,CTCF-bound
chr12	chr12	2239308	2240060	753	*	22	158.677	chr12	2239177	2239382	206	*	EH38E2998349	dELS
chr12	chr12	2239308	2240060	753	*	22	158.677	chr12	2239510	2239859	350	*	EH38E2998350	dELS
chr12	chr12	2239308	2240060	753	*	22	158.677	chr12	2240043	2240240	198	*	EH38E2998351	dELS
chr12	chr12	2555630	2556049	420	*	18	158.399	chr12	2555558	2555901	344	*	EH38E2998607	dELS
chr7	chr7	835631	836288	658	*	24	158.3	chr7	835508	835773	266	*	EH38E2527926	dELS
chr7	chr7	835631	836288	658	*	24	158.3	chr7	835776	835953	178	*	EH38E3751788	dELS,CTCF-bound
chr7	chr7	835631	836288	658	*	24	158.3	chr7	835956	836174	219	*	EH38E2527927	dELS,CTCF-bound
chr7	chr7	835631	836288	658	*	24	158.3	chr7	836184	836509	326	*	EH38E3751789	dELS,CTCF-bound
chr17	chr17	50129868	50130089	222	*	33	158.21	chr17	50129604	50129903	300	*	EH38E3229789	PLS,CTCF-bound
chr17	chr17	50129868	50130089	222	*	33	158.21	chr17	50129905	50130223	319	*	EH38E3229790	PLS,CTCF-bound
chrX	chrX	153908187	153908684	498	*	22	158.147	chrX	153908245	153908471	227	*	EH38E3949185	DNase-H3K4me3
chr20	chr20	63834103	63834923	821	*	20	158.046	chr20	63834613	63834829	217	*	EH38E3449387	dELS
chr10	chr10	3556344	3556709	366	*	30	158.019	chr10	3556220	3556442	223	*	EH38E1442954	PLS,CTCF-bound
chr10	chr10	3556344	3556709	366	*	30	158.019	chr10	3556680	3556930	251	*	EH38E2882100	pELS,CTCF-bound
chr9	chr9	132588313	132589117	805	*	31	157.78	chr9	132588555	132588899	345	*	EH38E3915162	dELS,CTCF-bound
chr10	chr10	131178663	131179230	568	*	26	157.758	chr10	131179070	131179407	338	*	EH38E2934545	dELS,CTCF-bound
chr10	chr10	131178663	131179230	568	*	26	157.758	chr10	131178833	131179052	220	*	EH38E2934544	dELS
chr2	chr2	130427625	130427964	340	*	30	-157.688	chr2	130427650	130427970	321	*	EH38E3371880	PLS,CTCF-bound
chr21	chr21	45200786	45201368	583	*	15	157.596	chr21	45201162	45201509	348	*	EH38E2146818	CTCF-only,CTCF-bound
chr4	chr4	1608440	1609142	703	*	26	157.592	chr4	1608494	1608840	347	*	EH38E2274912	dELS
chr4	chr4	1608440	1609142	703	*	26	157.592	chr4	1608849	1609088	240	*	EH38E3566891	dELS
chr8	chr8	22228577	22229180	604	*	25	157.564	chr8	22228573	22228918	346	*	EH38E3822142	dELS
chr16	chr16	57741389	57741967	579	*	21	157.313	chr16	57741613	57741925	313	*	EH38E3183568	dELS
chr16	chr16	57741389	57741967	579	*	21	157.313	chr16	57741936	57742282	347	*	EH38E1819148	dELS,CTCF-bound
chr7	chr7	148588633	148589453	821	*	18	157.279	chr7	148588621	148588886	266	*	EH38E2599518	dELS,CTCF-bound
chr7	chr7	148588633	148589453	821	*	18	157.279	chr7	148588890	148589118	229	*	EH38E2599519	pELS
chr16	chr16	13779558	13780273	716	*	20	157.189	chr16	13779676	13780026	351	*	EH38E1803390	PLS
chr12	chr12	125140282	125140932	651	*	21	157.01	chr12	125140402	125140739	338	*	EH38E3049716	dELS,CTCF-bound
chr12	chr12	125140282	125140932	651	*	21	157.01	chr12	125140906	125141246	341	*	EH38E3049717	dELS
chr9	chr9	133570178	133570642	465	*	26	156.958	chr9	133570016	133570218	203	*	EH38E2734132	dELS,CTCF-bound
chr9	chr9	133570178	133570642	465	*	26	156.958	chr9	133570388	133570733	346	*	EH38E3916142	dELS,CTCF-bound
chr5	chr5	178470137	178470877	741	*	22	156.749	chr5	178470033	178470289	257	*	EH38E3682686	dELS
chr5	chr5	178470137	178470877	741	*	22	156.749	chr5	178470323	178470561	239	*	EH38E3682687	dELS
chr5	chr5	178470137	178470877	741	*	22	156.749	chr5	178470579	178470780	202	*	EH38E3682688	dELS
chr16	chr16	85041216	85041844	629	*	21	156.745	chr16	85041122	85041466	345	*	EH38E1833817	dELS
chr16	chr16	85041216	85041844	629	*	21	156.745	chr16	85041585	85041824	240	*	EH38E3195725	dELS
chr3	chr3	62421039	62421643	605	*	17	156.704	chr3	62421185	62421508	324	*	EH38E3519233	dELS
chr14	chr14	65789275	65789989	715	*	19	156.001	chr14	65789492	65789816	325	*	EH38E3100382	dELS
chr14	chr14	65789275	65789989	715	*	19	156.001	chr14	65789961	65790116	156	*	EH38E1722136	dELS,CTCF-bound
chr7	chr7	45716852	45717240	389	*	14	155.89	chr7	45716803	45717142	340	*	EH38E3772153	dELS,CTCF-bound
chr7	chr7	45716852	45717240	389	*	14	155.89	chr7	45717183	45717501	319	*	EH38E3772154	dELS,CTCF-bound
chr18	chr18	10246973	10247681	709	*	21	155.709	chr18	10247459	10247800	342	*	EH38E3256898	dELS,CTCF-bound
chr18	chr18	10246973	10247681	709	*	21	155.709	chr18	10246751	10247036	286	*	EH38E1899880	dELS
chr13	chr13	101452456	101452919	464	*	17	155.546	chr13	101452543	101452824	282	*	EH38E1693845	PLS,CTCF-bound
chr13	chr13	101452456	101452919	464	*	17	155.546	chr13	101452827	101453010	184	*	EH38E3078713	pELS,CTCF-bound
chr5	chr5	178397212	178397857	646	*	24	155.473	chr5	178397260	178397465	206	*	EH38E2436203	dELS,CTCF-bound
chr5	chr5	178397212	178397857	646	*	24	155.473	chr5	178397484	178397643	160	*	EH38E3682598	dELS
chr10	chr10	44206244	44206688	445	*	22	155.145	chr10	44206181	44206531	351	*	EH38E2897742	dELS,CTCF-bound
chr9	chr9	126502711	126503253	543	*	21	155.058	chr9	126502536	126502879	344	*	EH38E2727557	dELS,CTCF-bound
chr9	chr9	126502711	126503253	543	*	21	155.058	chr9	126502946	126503150	205	*	EH38E3909109	dELS,CTCF-bound
chr1	chr1	29577747	29578396	650	*	19	155.057	chr1	29577705	29577862	158	*	EH38E1333014	DNase-H3K4me3,CTCF-bound
chr8	chr8	29522496	29523256	761	*	17	154.899	chr8	29522327	29522629	303	*	EH38E3826147	dELS
chr8	chr8	29522496	29523256	761	*	17	154.899	chr8	29522656	29523005	350	*	EH38E2621216	dELS
chr15	chr15	90629142	90629669	528	*	14	154.869	chr15	90629277	90629570	294	*	EH38E3154598	dELS
chr11	chr11	64097402	64097873	472	*	22	154.74	chr11	64097517	64097814	298	*	EH38E2962664	dELS
chr2	chr2	120486804	120487512	709	*	14	154.72	chr2	120486472	120486812	341	*	EH38E2028544	dELS
chr2	chr2	120486804	120487512	709	*	14	154.72	chr2	120486958	120487304	347	*	EH38E3368028	dELS,CTCF-bound
chr2	chr2	120486804	120487512	709	*	14	154.72	chr2	120487446	120487639	194	*	EH38E2028546	dELS,CTCF-bound
chr21	chr21	5128027	5128285	259	*	29	154.598	chr21	5128262	5128580	319	*	EH38E3450042	PLS,CTCF-bound
chr7	chr7	3026970	3027570	601	*	18	154.567	chr7	3027495	3027684	190	*	EH38E3754744	dELS,CTCF-bound
chr7	chr7	3026970	3027570	601	*	18	154.567	chr7	3027075	3027419	345	*	EH38E2530202	dELS
chr21	chr21	45125950	45126621	672	*	13	154.395	chr21	45126326	45126675	350	*	EH38E2146753	dELS
chr1	chr1	10674964	10675606	643	*	24	-154.286	chr1	10674630	10674968	339	*	EH38E2785668	dELS
chr1	chr1	10674964	10675606	643	*	24	-154.286	chr1	10675043	10675375	333	*	EH38E1318214	dELS
chr1	chr1	10674964	10675606	643	*	24	-154.286	chr1	10675427	10675611	185	*	EH38E2785669	dELS,CTCF-bound
chr8	chr8	11770699	11771359	661	*	19	154.232	chr8	11770562	11770911	350	*	EH38E3818116	pELS
chr8	chr8	11770699	11771359	661	*	19	154.232	chr8	11770912	11771090	179	*	EH38E3818117	pELS
chr8	chr8	11770699	11771359	661	*	19	154.232	chr8	11771227	11771485	259	*	EH38E3818118	pELS
chr17	chr17	57518341	57519463	1123	*	24	154.164	chr17	57518085	57518417	333	*	EH38E1873285	dELS
chr17	chr17	57518341	57519463	1123	*	24	154.164	chr17	57518669	57519019	351	*	EH38E3232756	dELS,CTCF-bound
chr17	chr17	57518341	57519463	1123	*	24	154.164	chr17	57519270	57519607	338	*	EH38E3232757	dELS
chr16	chr16	88936373	88936845	473	*	26	154.15	chr16	88936081	88936375	295	*	EH38E1837612	pELS,CTCF-bound
chr16	chr16	88936373	88936845	473	*	26	154.15	chr16	88936605	88936955	351	*	EH38E3200013	pELS,CTCF-bound
chr1	chr1	18830371	18830829	459	*	20	154.104	chr1	18830659	18831000	342	*	EH38E1324062	dELS
chr12	chr12	41907065	41907341	277	*	10	153.874	chr12	41907047	41907393	347	*	EH38E1605816	dELS,CTCF-bound
chr19	chr19	2127715	2128159	445	*	21	153.812	chr19	2127813	2128162	350	*	EH38E1932042	dELS,CTCF-bound
chr16	chr16	1643455	1644058	604	*	16	153.72	chr16	1643571	1643916	346	*	EH38E1795880	dELS,CTCF-bound
chr16	chr16	89804992	89805663	672	*	19	153.668	chr16	89805133	89805482	350	*	EH38E1838523	dELS
chr16	chr16	89804992	89805663	672	*	19	153.668	chr16	89805602	89805952	351	*	EH38E1838524	dELS
chr17	chr17	4180673	4181481	809	*	15	153.621	chr17	4180791	4181093	303	*	EH38E1842091	dELS
chr17	chr17	4180673	4181481	809	*	15	153.621	chr17	4181154	4181385	232	*	EH38E3204799	dELS,CTCF-bound
chr10	chr10	70679407	70679951	545	*	15	153.507	chr10	70679607	70679956	350	*	EH38E1476139	dELS
chr10	chr10	70679407	70679951	545	*	15	153.507	chr10	70679160	70679472	313	*	EH38E2906501	dELS
chr12	chr12	124445187	124445519	333	*	29	153.503	chr12	124445071	124445267	197	*	EH38E3048917	dELS,CTCF-bound
chr12	chr12	124445187	124445519	333	*	29	153.503	chr12	124445351	124445689	339	*	EH38E3048918	dELS,CTCF-bound
chr2	chr2	15842997	15843601	605	*	26	153.332	chr2	15842821	15843170	350	*	EH38E1975810	dELS
chr12	chr12	57224880	57225138	259	*	30	-153.236	chr12	57224888	57225228	341	*	EH38E3021155	dELS,CTCF-bound
chr3	chr3	12990808	12991489	682	*	17	152.775	chr3	12990758	12991096	339	*	EH38E2179688	dELS
chr3	chr3	12990808	12991489	682	*	17	152.775	chr3	12991187	12991385	199	*	EH38E3496607	dELS
chr6	chr6	30744167	30744381	215	*	22	152.765	chr6	30744139	30744365	227	*	EH38E2458551	pELS,CTCF-bound
chr17	chr17	7767190	7768076	887	*	26	152.74	chr17	7767480	7767826	347	*	EH38E3207319	dELS,CTCF-bound
chr17	chr17	7767190	7768076	887	*	26	152.74	chr17	7767851	7768001	151	*	EH38E3207320	dELS,CTCF-bound
chr8	chr8	65144992	65145676	685	*	18	152.673	chr8	65145278	65145618	341	*	EH38E2636421	dELS
chr10	chr10	17734636	17735618	983	*	17	152.669	chr10	17735203	17735548	346	*	EH38E2888957	dELS,CTCF-bound
chr10	chr10	17734636	17735618	983	*	17	152.669	chr10	17735613	17735829	217	*	EH38E2888958	dELS
chr12	chr12	108811413	108812016	604	*	24	-152.478	chr12	108811560	108811740	181	*	EH38E3039533	dELS,CTCF-bound
chr12	chr12	108811413	108812016	604	*	24	-152.478	chr12	108811768	108812090	323	*	EH38E1642573	dELS
chr14	chr14	101844191	101844589	399	*	20	152.464	chr14	101844242	101844590	349	*	EH38E1743511	pELS
chr16	chr16	694035	694253	219	*	32	-152.335	chr16	693868	694100	233	*	EH38E3160826	dELS
chr16	chr16	694035	694253	219	*	32	-152.335	chr16	694227	694510	284	*	EH38E3160827	pELS
chr6	chr6	40275964	40276505	542	*	16	152.264	chr6	40276194	40276543	350	*	EH38E3706923	PLS
chr21	chr21	41830826	41831325	500	*	16	152.054	chr21	41830874	41831123	250	*	EH38E3460233	dELS
chr17	chr17	81406560	81406922	363	*	30	151.888	chr17	81406443	81406669	227	*	EH38E3250400	dELS,CTCF-bound
chr17	chr17	81406560	81406922	363	*	30	151.888	chr17	81406681	81407029	349	*	EH38E3250401	dELS,CTCF-bound
chr6	chr6	148452853	148453403	551	*	18	151.604	chr6	148452914	148453251	338	*	EH38E2513397	dELS
chr11	chr11	792916	793780	865	*	22	151.554	chr11	793588	793931	344	*	EH38E2938057	dELS,CTCF-bound
chr11	chr11	792916	793780	865	*	22	151.554	chr11	793325	793535	211	*	EH38E2938056	dELS
chr17	chr17	74796585	74797449	865	*	15	151.437	chr17	74797100	74797250	151	*	EH38E1885266	dELS
chr5	chr5	178768239	178768784	546	*	22	151.428	chr5	178768215	178768416	202	*	EH38E3682884	dELS
chr11	chr11	116458999	116459514	516	*	16	151.298	chr11	116458929	116459123	195	*	EH38E2986506	dELS
chr11	chr11	116458999	116459514	516	*	16	151.298	chr11	116459202	116459543	342	*	EH38E2986507	dELS,CTCF-bound
chr7	chr7	67854057	67854744	688	*	19	151.178	chr7	67853961	67854154	194	*	EH38E3777569	dELS
chr7	chr7	67854057	67854744	688	*	19	151.178	chr7	67854198	67854526	329	*	EH38E2560697	dELS
chr1	chr1	68050455	68050835	381	*	26	151.142	chr1	68050247	68050558	312	*	EH38E2818158	pELS,CTCF-bound
chr1	chr1	68050455	68050835	381	*	26	151.142	chr1	68050602	68050948	347	*	EH38E2818159	PLS,CTCF-bound
chr16	chr16	81593347	81593856	510	*	21	151.071	chr16	81593499	81593845	347	*	EH38E3193678	dELS,CTCF-bound
chr19	chr19	2622481	2622767	287	*	28	151.054	chr19	2622292	2622526	235	*	EH38E3282646	dELS
chr19	chr19	2622481	2622767	287	*	28	151.054	chr19	2622536	2622876	341	*	EH38E3282647	dELS,CTCF-bound
chr19	chr19	38565332	38565530	199	*	28	-150.866	chr19	38565127	38565358	232	*	EH38E3304388	dELS,CTCF-bound
chr19	chr19	38565332	38565530	199	*	28	-150.866	chr19	38565365	38565699	335	*	EH38E3304389	dELS,CTCF-bound
chr7	chr7	1226421	1227276	856	*	25	150.756	chr7	1226333	1226680	348	*	EH38E3752383	dELS,CTCF-bound
chr7	chr7	1226421	1227276	856	*	25	150.756	chr7	1226831	1227037	207	*	EH38E3752384	dELS
chr7	chr7	1226421	1227276	856	*	25	150.756	chr7	1227099	1227302	204	*	EH38E3752385	dELS
chr2	chr2	204263824	204264976	1153	*	26	150.692	chr2	204264156	204264493	338	*	EH38E3395363	dELS
chr2	chr2	204263824	204264976	1153	*	26	150.692	chr2	204264767	204265104	338	*	EH38E3395364	dELS,CTCF-bound
chr2	chr2	204263824	204264976	1153	*	26	150.692	chr2	204263864	204264156	293	*	EH38E3395362	dELS
chr12	chr12	174443	174936	494	*	24	150.657	chr12	174420	174573	154	*	EH38E2997015	dELS,CTCF-bound
chr12	chr12	174443	174936	494	*	24	150.657	chr12	174606	174901	296	*	EH38E2997016	dELS
chr12	chr12	174443	174936	494	*	24	150.657	chr12	174903	175224	322	*	EH38E2997017	dELS,CTCF-bound
chr7	chr7	91267074	91267542	469	*	26	150.378	chr7	91267259	91267481	223	*	EH38E2570894	dELS,CTCF-bound
chr12	chr12	109653909	109654658	750	*	19	150.377	chr12	109654348	109654695	348	*	EH38E1643175	dELS
chr12	chr12	109653909	109654658	750	*	19	150.377	chr12	109654020	109654323	304	*	EH38E1643174	dELS
chr2	chr2	2147377	2148031	655	*	20	150.178	chr2	2147203	2147453	251	*	EH38E1967787	dELS
chr2	chr2	2147377	2148031	655	*	20	150.178	chr2	2147567	2147917	351	*	EH38E1967788	dELS
chr17	chr17	50121847	50122491	645	*	16	150.126	chr17	50121746	50121981	236	*	EH38E3229777	dELS
chr16	chr16	88888898	88889420	523	*	25	150.042	chr16	88888820	88888998	179	*	EH38E3199941	dELS,CTCF-bound
chr16	chr16	88888898	88889420	523	*	25	150.042	chr16	88889059	88889398	340	*	EH38E3199942	dELS
chr16	chr16	466626	467071	446	*	17	150.042	chr16	466725	467049	325	*	EH38E3160425	dELS
chr2	chr2	234790267	234791123	857	*	19	149.98	chr2	234790439	234790779	341	*	EH38E3408526	dELS
chr2	chr2	234790267	234791123	857	*	19	149.98	chr2	234790780	234791065	286	*	EH38E3408527	dELS,CTCF-bound
chr19	chr19	9883652	9884139	488	*	16	149.918	chr19	9883338	9883688	351	*	EH38E3288963	dELS
chr19	chr19	9883652	9884139	488	*	16	149.918	chr19	9883810	9884008	199	*	EH38E1937847	dELS,CTCF-bound
chr15	chr15	65336802	65337597	796	*	21	149.897	chr15	65336770	65337097	328	*	EH38E1770634	dELS
chr15	chr15	65336802	65337597	796	*	21	149.897	chr15	65337137	65337349	213	*	EH38E1770635	dELS
chr15	chr15	65336802	65337597	796	*	21	149.897	chr15	65337490	65337660	171	*	EH38E3140311	dELS
chr15	chr15	77915589	77916049	461	*	15	149.788	chr15	77915651	77915999	349	*	EH38E3148293	PLS,CTCF-bound
chr2	chr2	237886638	237887063	426	*	20	149.726	chr2	237886680	237887030	351	*	EH38E3410665	dELS
chr2	chr2	86028290	86028923	634	*	26	149.576	chr2	86028012	86028361	350	*	EH38E3356156	dELS
chr2	chr2	86028290	86028923	634	*	26	149.576	chr2	86028403	86028604	202	*	EH38E3356157	dELS
chr2	chr2	86028290	86028923	634	*	26	149.576	chr2	86028692	86029032	341	*	EH38E3356158	dELS,CTCF-bound
chr17	chr17	79978228	79978703	476	*	26	149.551	chr17	79978202	79978402	201	*	EH38E1890632	dELS,CTCF-bound
chr17	chr17	79978228	79978703	476	*	26	149.551	chr17	79978555	79978879	325	*	EH38E3248514	dELS
chr2	chr2	120847827	120848437	611	*	28	149.395	chr2	120847634	120847984	351	*	EH38E2028886	dELS,CTCF-bound
chr2	chr2	120847827	120848437	611	*	28	149.395	chr2	120848006	120848168	163	*	EH38E2028887	dELS,CTCF-bound
chr2	chr2	120847827	120848437	611	*	28	149.395	chr2	120848286	120848456	171	*	EH38E3368337	dELS
chr20	chr20	38067265	38068423	1159	*	22	149.112	chr20	38067372	38067636	265	*	EH38E2111252	dELS
chr20	chr20	38067265	38068423	1159	*	22	149.112	chr20	38067677	38068016	340	*	EH38E2111253	dELS
chr20	chr20	38067265	38068423	1159	*	22	149.112	chr20	38068360	38068644	285	*	EH38E3431349	dELS
chr17	chr17	81437607	81438373	767	*	28	-148.953	chr17	81437292	81437642	351	*	EH38E1892258	dELS
chr1	chr1	54342739	54343230	492	*	23	148.818	chr1	54342804	54343147	344	*	EH38E1348902	dELS
chr1	chr1	54342739	54343230	492	*	23	148.818	chr1	54343169	54343355	187	*	EH38E2812628	dELS,CTCF-bound
chr17	chr17	73759322	73760108	787	*	21	148.804	chr17	73759387	73759640	254	*	EH38E1884515	pELS
chr17	chr17	73759322	73760108	787	*	21	148.804	chr17	73759668	73759867	200	*	EH38E3241822	pELS
chr17	chr17	73759322	73760108	787	*	21	148.804	chr17	73759867	73760201	335	*	EH38E3241823	pELS
chr17	chr17	17816258	17816850	593	*	25	148.684	chr17	17816300	17816533	234	*	EH38E3212275	dELS
chr17	chr17	17816258	17816850	593	*	25	148.684	chr17	17816786	17817096	311	*	EH38E3212276	dELS,CTCF-bound
chr5	chr5	4628018	4628715	698	*	19	148.675	chr5	4627924	4628273	350	*	EH38E3624092	dELS
chr11	chr11	64144885	64145344	460	*	25	148.601	chr11	64144611	64144923	313	*	EH38E1543789	dELS
chr11	chr11	64144885	64145344	460	*	25	148.601	chr11	64145036	64145188	153	*	EH38E2962727	dELS,CTCF-bound
chr11	chr11	64144885	64145344	460	*	25	148.601	chr11	64145214	64145412	199	*	EH38E2962728	dELS
chr1	chr1	60052591	60053113	523	*	12	148.59	chr1	60052574	60052924	351	*	EH38E1352604	DNase-H3K4me3,CTCF-bound
chr7	chr7	55439474	55440253	780	*	21	148.475	chr7	55439625	55439974	350	*	EH38E3775687	dELS
chr7	chr7	55439474	55440253	780	*	21	148.475	chr7	55439975	55440189	215	*	EH38E3775688	dELS
chr1	chr1	40784616	40785351	736	*	23	-148.404	chr1	40784482	40784696	215	*	EH38E2805635	pELS,CTCF-bound
chr1	chr1	40784616	40785351	736	*	23	-148.404	chr1	40784873	40785192	320	*	EH38E2805636	pELS,CTCF-bound
chr15	chr15	27352241	27352849	609	*	21	148.24	chr15	27352281	27352453	173	*	EH38E1749247	dELS
chr1	chr1	19390011	19390806	796	*	21	148.228	chr1	19390081	19390426	346	*	EH38E1324562	dELS
chr1	chr1	19390011	19390806	796	*	21	148.228	chr1	19389755	19390019	265	*	EH38E2791522	dELS,CTCF-bound
chr1	chr1	19390011	19390806	796	*	21	148.228	chr1	19390514	19390778	265	*	EH38E2791523	dELS,CTCF-bound
chr10	chr10	11207417	11207843	427	*	18	148.182	chr10	11207550	11207891	342	*	EH38E1447849	dELS,CTCF-bound
chr17	chr17	17222627	17223419	793	*	18	148.167	chr17	17222398	17222701	304	*	EH38E3211651	dELS
chr17	chr17	17222627	17223419	793	*	18	148.167	chr17	17222786	17223135	350	*	EH38E3211652	dELS
chr9	chr9	129416126	129416720	595	*	23	148.165	chr9	129416237	129416582	346	*	EH38E2730457	dELS
chr9	chr9	129416126	129416720	595	*	23	148.165	chr9	129416619	129416853	235	*	EH38E3912012	dELS
chr16	chr16	988071	988771	701	*	28	-148.157	chr16	987896	988239	344	*	EH38E3161262	dELS
chr16	chr16	988071	988771	701	*	28	-148.157	chr16	988599	988775	177	*	EH38E3161263	dELS
chr6	chr6	3535616	3536333	718	*	20	148.149	chr6	3535794	3536125	332	*	EH38E3686933	dELS
chr6	chr6	3535616	3536333	718	*	20	148.149	chr6	3535452	3535786	335	*	EH38E2440859	dELS
chr6	chr6	3535616	3536333	718	*	20	148.149	chr6	3536180	3536342	163	*	EH38E3686934	dELS,CTCF-bound
chr16	chr16	85252986	85253363	378	*	20	147.956	chr16	85252991	85253155	165	*	EH38E3196009	dELS,CTCF-bound
chr16	chr16	85252986	85253363	378	*	20	147.956	chr16	85253199	85253477	279	*	EH38E3196010	dELS,CTCF-bound
chrX	chrX	40156670	40157065	396	*	29	147.668	chrX	40156661	40157011	351	*	EH38E3931251	dELS
chr16	chr16	89375029	89375435	407	*	22	147.656	chr16	89375046	89375386	341	*	EH38E1838090	pELS
chr5	chr5	139754977	139755627	651	*	16	147.526	chr5	139755565	139755764	200	*	EH38E3665050	dELS,CTCF-bound
chr5	chr5	139754977	139755627	651	*	16	147.526	chr5	139755240	139755515	276	*	EH38E3665049	dELS
chr16	chr16	87561633	87562482	850	*	26	147.44	chr16	87561826	87562176	351	*	EH38E1836269	dELS
chr12	chr12	1832889	1833735	847	*	21	147.439	chr12	1833060	1833409	350	*	EH38E1586536	dELS,CTCF-bound
chr12	chr12	1832889	1833735	847	*	21	147.439	chr12	1833478	1833736	259	*	EH38E2998061	dELS
chr8	chr8	52168128	52168636	509	*	21	147.403	chr8	52168191	52168347	157	*	EH38E3833432	DNase-H3K4me3
chr8	chr8	42179776	42180161	386	*	27	147.357	chr8	42179720	42180068	349	*	EH38E3830979	dELS,CTCF-bound
chr8	chr8	42179776	42180161	386	*	27	147.357	chr8	42180069	42180229	161	*	EH38E3830980	dELS
chr7	chr7	1838180	1838812	633	*	26	146.881	chr7	1838283	1838628	346	*	EH38E3753171	dELS
chr8	chr8	80301029	80301488	460	*	26	146.825	chr8	80300832	80301182	351	*	EH38E3841866	PLS
chr8	chr8	80301029	80301488	460	*	26	146.825	chr8	80301231	80301466	236	*	EH38E3841867	pELS
chr14	chr14	64209951	64210546	596	*	28	146.76	chr14	64209839	64210076	238	*	EH38E3099456	dELS,CTCF-bound
chr14	chr14	64209951	64210546	596	*	28	146.76	chr14	64210294	64210555	262	*	EH38E1720964	dELS
chr16	chr16	85640664	85641044	381	*	29	146.738	chr16	85640636	85640940	305	*	EH38E3196594	dELS,CTCF-bound
chr20	chr20	32535239	32535662	424	*	15	146.688	chr20	32535341	32535688	348	*	EH38E3427595	pELS
chr9	chr9	133873493	133874337	845	*	21	146.614	chr9	133873379	133873729	351	*	EH38E3916543	dELS
chr9	chr9	133873493	133874337	845	*	21	146.614	chr9	133873826	133874038	213	*	EH38E3916544	dELS,CTCF-bound
chr9	chr9	133873493	133874337	845	*	21	146.614	chr9	133874125	133874321	197	*	EH38E3916545	dELS,CTCF-bound
chr9	chr9	133873493	133874337	845	*	21	146.614	chr9	133874324	133874662	339	*	EH38E2734418	dELS,CTCF-bound
chr1	chr1	240941755	240942439	685	*	13	146.597	chr1	240941674	240942012	339	*	EH38E1436839	DNase-H3K4me3
chr11	chr11	117374221	117375325	1105	*	15	146.444	chr11	117374314	117374661	348	*	EH38E1573230	dELS,CTCF-bound
chr11	chr11	117374221	117375325	1105	*	15	146.444	chr11	117374697	117374956	260	*	EH38E1573231	dELS
chr19	chr19	5250238	5250705	468	*	24	-146.395	chr19	5250155	5250502	348	*	EH38E3285753	dELS
chr2	chr2	177162022	177162718	697	*	13	146.38	chr2	177161785	177162135	351	*	EH38E3386824	dELS,CTCF-bound
chr2	chr2	177162022	177162718	697	*	13	146.38	chr2	177162236	177162546	311	*	EH38E2054793	dELS,CTCF-bound
chr11	chr11	18063331	18064561	1231	*	16	146.25	chr11	18063101	18063451	351	*	EH38E1525071	dELS,CTCF-bound
chr11	chr11	18063331	18064561	1231	*	16	146.25	chr11	18063532	18063684	153	*	EH38E2947881	dELS
chr11	chr11	18063331	18064561	1231	*	16	146.25	chr11	18063766	18064104	339	*	EH38E1525072	dELS
chr11	chr11	18063331	18064561	1231	*	16	146.25	chr11	18064125	18064309	185	*	EH38E2947882	dELS
chr6	chr6	23003478	23004473	996	*	16	146.213	chr6	23003687	23004037	351	*	EH38E2453992	dELS,CTCF-bound
chr6	chr6	23003478	23004473	996	*	16	146.213	chr6	23004134	23004342	209	*	EH38E3696368	dELS,CTCF-bound
chr6	chr6	23003478	23004473	996	*	16	146.213	chr6	23004357	23004696	340	*	EH38E3696369	dELS,CTCF-bound
chr2	chr2	1605310	1605950	641	*	24	146.195	chr2	1605110	1605445	336	*	EH38E3320096	dELS,CTCF-bound
chr2	chr2	1605310	1605950	641	*	24	146.195	chr2	1605661	1605992	332	*	EH38E1967338	dELS
chr9	chr9	123356221	123357264	1044	*	27	-146.176	chr9	123355960	123356310	351	*	EH38E3907089	PLS,CTCF-bound
chr9	chr9	123356221	123357264	1044	*	27	-146.176	chr9	123356353	123356509	157	*	EH38E3907090	pELS
chr9	chr9	123356221	123357264	1044	*	27	-146.176	chr9	123357043	123357375	333	*	EH38E3907092	pELS
chr9	chr9	123356221	123357264	1044	*	27	-146.176	chr9	123356684	123356949	266	*	EH38E3907091	pELS
chr10	chr10	79103042	79103646	605	*	21	146.155	chr10	79102859	79103057	199	*	EH38E2911553	dELS
chr10	chr10	79103042	79103646	605	*	21	146.155	chr10	79103162	79103509	348	*	EH38E2911554	dELS
chr10	chr10	79103042	79103646	605	*	21	146.155	chr10	79103646	79103860	215	*	EH38E2911555	dELS
chr9	chr9	84668264	84668487	224	*	32	146.105	chr9	84668233	84668583	351	*	EH38E2702499	PLS,CTCF-bound
chr17	chr17	77656894	77657590	697	*	20	145.902	chr17	77656960	77657251	292	*	EH38E3245885	dELS,CTCF-bound
chr17	chr17	77656894	77657590	697	*	20	145.902	chr17	77657254	77657509	256	*	EH38E3245886	dELS,CTCF-bound
chr19	chr19	46984445	46985015	571	*	20	145.87	chr19	46984523	46984873	351	*	EH38E1958849	dELS,CTCF-bound
chr15	chr15	78024064	78024508	445	*	17	145.682	chr15	78024045	78024393	349	*	EH38E3148375	dELS,CTCF-bound
chr22	chr22	27630382	27630740	359	*	19	145.541	chr22	27630192	27630516	325	*	EH38E3473731	dELS
chr22	chr22	27630382	27630740	359	*	19	145.541	chr22	27630518	27630732	215	*	EH38E3473732	dELS,CTCF-bound
chr16	chr16	88992770	88993279	510	*	18	145.447	chr16	88992808	88993108	301	*	EH38E1837682	dELS,CTCF-bound
chr16	chr16	88992770	88993279	510	*	18	145.447	chr16	88993115	88993403	289	*	EH38E1837683	dELS,CTCF-bound
chr19	chr19	1910033	1910365	333	*	16	145.391	chr19	1910146	1910494	349	*	EH38E1931792	dELS
chr19	chr19	1910033	1910365	333	*	16	145.391	chr19	1909861	1910071	211	*	EH38E3281617	dELS
chr5	chr5	14426509	14426930	422	*	12	145.249	chr5	14426579	14426842	264	*	EH38E3627163	dELS
chr16	chr16	85445045	85445732	688	*	27	144.961	chr16	85445041	85445352	312	*	EH38E1834311	dELS,CTCF-bound
chr16	chr16	85445045	85445732	688	*	27	144.961	chr16	85445432	85445782	351	*	EH38E1834312	dELS,CTCF-bound
chr7	chr7	101903432	101903916	485	*	16	144.825	chr7	101903339	101903586	248	*	EH38E3790233	dELS
chr7	chr7	101903432	101903916	485	*	16	144.825	chr7	101903591	101903776	186	*	EH38E3790234	dELS
chr22	chr22	44638852	44639399	548	*	25	-144.795	chr22	44639122	44639366	245	*	EH38E2168902	dELS,CTCF-bound
chr19	chr19	435649	436071	423	*	20	144.642	chr19	435336	435676	341	*	EH38E3279242	dELS
chr20	chr20	20548626	20549694	1069	*	14	144.515	chr20	20548693	20549043	351	*	EH38E2102711	dELS
chr20	chr20	20548626	20549694	1069	*	14	144.515	chr20	20549292	20549641	350	*	EH38E2102712	dELS
chr9	chr9	134793173	134793975	803	*	20	144.346	chr9	134793303	134793650	348	*	EH38E3917819	dELS,CTCF-bound
chr9	chr9	134793173	134793975	803	*	20	144.346	chr9	134793690	134794006	317	*	EH38E2735411	dELS
chr15	chr15	27248986	27249526	541	*	25	144.228	chr15	27249449	27249633	185	*	EH38E3124223	dELS
chr15	chr15	27248986	27249526	541	*	25	144.228	chr15	27249139	27249422	284	*	EH38E3124222	dELS
chr10	chr10	60186514	60186901	388	*	12	144.224	chr10	60186419	60186641	223	*	EH38E2902514	dELS
chr10	chr10	60186514	60186901	388	*	12	144.224	chr10	60186669	60187019	351	*	EH38E2902515	dELS,CTCF-bound
chr20	chr20	36065237	36065577	341	*	28	144.192	chr20	36065234	36065402	169	*	EH38E3429830	pELS,CTCF-bound
chr20	chr20	36065237	36065577	341	*	28	144.192	chr20	36065402	36065621	220	*	EH38E3429831	pELS,CTCF-bound
chr5	chr5	133902657	133903664	1008	*	24	144.146	chr5	133902518	133902867	350	*	EH38E2409576	dELS
chr14	chr14	72567546	72568417	872	*	17	143.961	chr14	72568013	72568238	226	*	EH38E3103613	dELS
chr1	chr1	15488788	15489546	759	*	15	143.878	chr1	15488716	15488952	237	*	EH38E1321591	dELS,CTCF-bound
chr1	chr1	15488788	15489546	759	*	15	143.878	chr1	15489087	15489436	350	*	EH38E2788656	dELS,CTCF-bound
chr1	chr1	15488788	15489546	759	*	15	143.878	chr1	15489486	15489686	201	*	EH38E2788657	dELS
chr12	chr12	132729694	132730253	560	*	23	143.85	chr12	132729576	132729894	319	*	EH38E3053472	dELS
chr12	chr12	132729694	132730253	560	*	23	143.85	chr12	132730047	132730292	246	*	EH38E3053473	pELS
chr12	chr12	122867056	122867370	315	*	27	143.755	chr12	122866869	122867184	316	*	EH38E3047650	pELS
chr12	chr12	122867056	122867370	315	*	27	143.755	chr12	122867290	122867457	168	*	EH38E3047651	dELS,CTCF-bound
chr12	chr12	108642342	108642832	491	*	14	143.682	chr12	108642014	108642362	349	*	EH38E3039376	dELS,CTCF-bound
chr12	chr12	108642342	108642832	491	*	14	143.682	chr12	108642511	108642843	333	*	EH38E3039377	dELS
chr12	chr12	116604848	116605285	438	*	18	143.362	chr12	116604964	116605309	346	*	EH38E1647826	dELS,CTCF-bound
chr10	chr10	118908551	118909057	507	*	16	143.169	chr10	118908465	118908808	344	*	EH38E2928168	dELS,CTCF-bound
chr10	chr10	118908551	118909057	507	*	16	143.169	chr10	118908925	118909265	341	*	EH38E2928169	dELS
chr2	chr2	235533897	235534704	808	*	21	143.164	chr2	235534013	235534362	350	*	EH38E3408988	dELS
chr2	chr2	235533897	235534704	808	*	21	143.164	chr2	235534704	235534939	236	*	EH38E3408990	dELS,CTCF-bound
chr16	chr16	794399	794926	528	*	27	142.98	chr16	794432	794778	347	*	EH38E3160990	dELS,CTCF-bound
chrX	chrX	39900205	39900736	532	*	22	142.908	chrX	39900331	39900678	348	*	EH38E2750526	dELS
chrX	chrX	39900205	39900736	532	*	22	142.908	chrX	39899931	39900210	280	*	EH38E2750525	dELS
chr3	chr3	58163227	58163709	483	*	17	142.894	chr3	58163324	58163674	351	*	EH38E2206061	dELS
chr18	chr18	49799245	49799657	413	*	24	142.815	chr18	49799044	49799285	242	*	EH38E3268538	dELS
chr2	chr2	14760062	14761548	1487	*	23	142.735	chr2	14760865	14761034	170	*	EH38E3326438	dELS
chr7	chr7	159030578	159030839	262	*	30	142.663	chr7	159030527	159030853	327	*	EH38E3813273	dELS,CTCF-bound
chr11	chr11	120073058	120073565	508	*	18	142.632	chr11	120073274	120073589	316	*	EH38E2989340	dELS
chr11	chr11	69380446	69380900	455	*	21	142.423	chr11	69380800	69381147	348	*	EH38E2968617	dELS
chr10	chr10	79937744	79938391	648	*	14	142.202	chr10	79937755	79938103	349	*	EH38E2912178	dELS
chr10	chr10	79937744	79938391	648	*	14	142.202	chr10	79938374	79938543	170	*	EH38E2912179	dELS
chr17	chr17	180994	181165	172	*	29	141.913	chr17	180849	181053	205	*	EH38E3201619	pELS,CTCF-bound
chr17	chr17	180994	181165	172	*	29	141.913	chr17	181079	181311	233	*	EH38E3201620	pELS,CTCF-bound
chr5	chr5	176644958	176645502	545	*	20	141.776	chr5	176644881	176645218	338	*	EH38E3681221	dELS
chr5	chr5	176644958	176645502	545	*	20	141.776	chr5	176645340	176645586	247	*	EH38E3681222	pELS
chr7	chr7	151088914	151089512	599	*	25	141.618	chr7	151088780	151089130	351	*	EH38E2601194	dELS,CTCF-bound
chr7	chr7	151088914	151089512	599	*	25	141.618	chr7	151089155	151089310	156	*	EH38E2601195	dELS,CTCF-bound
chr7	chr7	151088914	151089512	599	*	25	141.618	chr7	151089363	151089710	348	*	EH38E2601196	dELS,CTCF-bound
chr17	chr17	1462692	1463181	490	*	21	141.525	chr17	1462747	1463092	346	*	EH38E3202719	dELS,CTCF-bound
chr10	chr10	1653483	1653698	216	*	11	141.439	chr10	1653449	1653687	239	*	EH38E2881381	dELS
chr17	chr17	34155357	34156057	701	*	21	141.265	chr17	34155370	34155719	350	*	EH38E3218690	PLS
chr9	chr9	130462118	130462771	654	*	21	141.197	chr9	130461866	130462179	314	*	EH38E3913189	dELS,CTCF-bound
chr9	chr9	130462118	130462771	654	*	21	141.197	chr9	130462403	130462664	262	*	EH38E2731524	dELS
chr9	chr9	130462118	130462771	654	*	21	141.197	chr9	130462710	130462958	249	*	EH38E2731525	dELS,CTCF-bound
chr5	chr5	4207485	4207924	440	*	23	141.099	chr5	4207486	4207809	324	*	EH38E3623980	dELS
chr17	chr17	59499501	59499847	347	*	27	141.057	chr17	59499474	59499791	318	*	EH38E3234089	dELS,CTCF-bound
chr2	chr2	20622664	20623544	881	*	23	141.04	chr2	20622748	20623095	348	*	EH38E3329590	dELS
chr2	chr2	20622664	20623544	881	*	23	141.04	chr2	20623259	20623519	261	*	EH38E3329591	dELS
chr16	chr16	337942	338465	524	*	19	140.995	chr16	338069	338418	350	*	EH38E3160242	dELS
chr8	chr8	20517911	20518529	619	*	18	140.943	chr8	20517591	20517917	327	*	EH38E3821285	dELS
chr8	chr8	21838555	21839068	514	*	19	140.894	chr8	21838984	21839204	221	*	EH38E3821687	DNase-H3K4me3
chr17	chr17	50833551	50834034	484	*	23	140.89	chr17	50833669	50833998	330	*	EH38E3230610	pELS
chr17	chr17	50833551	50834034	484	*	23	140.89	chr17	50833998	50834172	175	*	EH38E3230611	pELS
chr15	chr15	63984920	63985784	865	*	15	140.735	chr15	63984856	63985185	330	*	EH38E3139444	dELS
chr15	chr15	63984920	63985784	865	*	15	140.735	chr15	63985281	63985626	346	*	EH38E3139445	dELS,CTCF-bound
chr15	chr15	63984920	63985784	865	*	15	140.735	chr15	63985626	63985940	315	*	EH38E3139446	dELS
chr19	chr19	38063262	38063902	641	*	21	140.722	chr19	38062931	38063281	351	*	EH38E3303930	dELS
chr19	chr19	38063262	38063902	641	*	21	140.722	chr19	38063355	38063647	293	*	EH38E1952188	dELS,CTCF-bound
chr19	chr19	38063262	38063902	641	*	21	140.722	chr19	38063686	38063851	166	*	EH38E3303931	dELS,CTCF-bound
chr8	chr8	60741504	60742187	684	*	20	140.719	chr8	60741488	60741681	194	*	EH38E3836252	PLS
chr8	chr8	60741504	60742187	684	*	20	140.719	chr8	60741770	60742104	335	*	EH38E3836253	pELS
chr1	chr1	54291330	54291777	448	*	15	140.716	chr1	54291393	54291593	201	*	EH38E2812578	dELS,CTCF-bound
chr1	chr1	54291330	54291777	448	*	15	140.716	chr1	54291605	54291818	214	*	EH38E1348833	dELS,CTCF-bound
chr11	chr11	130462336	130462844	509	*	20	140.608	chr11	130462474	130462792	319	*	EH38E2994737	dELS
chr10	chr10	70919152	70919516	365	*	14	140.138	chr10	70919294	70919583	290	*	EH38E2906678	dELS
chr1	chr1	3078636	3079162	527	*	29	-140.006	chr1	3078663	3078858	196	*	EH38E2779588	dELS
chr1	chr1	3078636	3079162	527	*	29	-140.006	chr1	3078993	3079171	179	*	EH38E1312337	dELS,CTCF-bound
chr4	chr4	3240580	3241506	927	*	26	139.855	chr4	3240476	3240813	338	*	EH38E3568470	dELS
chr4	chr4	3240580	3241506	927	*	26	139.855	chr4	3240946	3241231	286	*	EH38E3568471	dELS
chr19	chr19	55274001	55274469	469	*	26	139.796	chr19	55274055	55274290	236	*	EH38E3317333	dELS
chr19	chr19	55274001	55274469	469	*	26	139.796	chr19	55274333	55274680	348	*	EH38E3317334	dELS
chr10	chr10	72057021	72057815	795	*	26	-139.567	chr10	72057020	72057364	345	*	EH38E2907716	dELS
chr10	chr10	72057021	72057815	795	*	26	-139.567	chr10	72057530	72057796	267	*	EH38E2907717	dELS
chrX	chrX	39758808	39759296	489	*	14	139.54	chrX	39758807	39759155	349	*	EH38E3930910	dELS
chrX	chrX	39758808	39759296	489	*	14	139.54	chrX	39759244	39759460	217	*	EH38E2750401	dELS
chr19	chr19	53537987	53538215	229	*	29	139.243	chr19	53538028	53538378	351	*	EH38E3316082	PLS,CTCF-bound
chr10	chr10	79310328	79310870	543	*	29	139.189	chr10	79310838	79311151	314	*	EH38E1482658	dELS,CTCF-bound
chr14	chr14	104881151	104881898	748	*	22	138.813	chr14	104881116	104881307	192	*	EH38E1746223	dELS
chr14	chr14	104881151	104881898	748	*	22	138.813	chr14	104881419	104881763	345	*	EH38E1746224	dELS
chr14	chr14	104881151	104881898	748	*	22	138.813	chr14	104881816	104882018	203	*	EH38E3120695	dELS,CTCF-bound
chr16	chr16	85086453	85086949	497	*	21	138.521	chr16	85086414	85086702	289	*	EH38E3195771	dELS,CTCF-bound
chr16	chr16	85086453	85086949	497	*	21	138.521	chr16	85086707	85087043	337	*	EH38E3195772	dELS,CTCF-bound
chr17	chr17	8170158	8170560	403	*	20	138.455	chr17	8170245	8170564	320	*	EH38E3207747	dELS
chr10	chr10	116132716	116133399	684	*	16	138.39	chr10	116132486	116132720	235	*	EH38E2926982	dELS
chr10	chr10	116132716	116133399	684	*	16	138.39	chr10	116132832	116133178	347	*	EH38E1502456	dELS,CTCF-bound
chr17	chr17	76544732	76545268	537	*	18	138.249	chr17	76544624	76544941	318	*	EH38E3244765	dELS,CTCF-bound
chr17	chr17	76544732	76545268	537	*	18	138.249	chr17	76545067	76545250	184	*	EH38E3244766	dELS
chr12	chr12	124490691	124491128	438	*	15	138.128	chr12	124490581	124490868	288	*	EH38E3048989	dELS
chr12	chr12	124490691	124491128	438	*	15	138.128	chr12	124490881	124491219	339	*	EH38E3048990	dELS,CTCF-bound
chr12	chr12	132427041	132427517	477	*	22	138.062	chr12	132427088	132427384	297	*	EH38E3053060	dELS
chr12	chr12	132427041	132427517	477	*	22	138.062	chr12	132427485	132427742	258	*	EH38E1657534	dELS
chr16	chr16	67441313	67441935	623	*	20	138.036	chr16	67441289	67441614	326	*	EH38E3186716	dELS,CTCF-bound
chr16	chr16	67441313	67441935	623	*	20	138.036	chr16	67441702	67441922	221	*	EH38E1822942	dELS,CTCF-bound
chr8	chr8	141288960	141289773	814	*	23	137.98	chr8	141289096	141289257	162	*	EH38E3866162	dELS,CTCF-bound
chr8	chr8	141288960	141289773	814	*	23	137.98	chr8	141289310	141289633	324	*	EH38E3866163	dELS
chr8	chr8	141288960	141289773	814	*	23	137.98	chr8	141289677	141289883	207	*	EH38E3866164	dELS
chr4	chr4	1212030	1212414	385	*	29	-137.954	chr4	1211843	1212188	346	*	EH38E2274614	pELS,CTCF-bound
chr4	chr4	1212030	1212414	385	*	29	-137.954	chr4	1212263	1212531	269	*	EH38E3566348	dELS
chr15	chr15	92058748	92059698	951	*	17	137.948	chr15	92059197	92059547	351	*	EH38E3155443	dELS
chr15	chr15	92058748	92059698	951	*	17	137.948	chr15	92059682	92060025	344	*	EH38E1788646	dELS,CTCF-bound
chr6	chr6	167798561	167799279	719	*	22	137.901	chr6	167798491	167798777	287	*	EH38E3748745	pELS,CTCF-bound
chr6	chr6	167798561	167799279	719	*	22	137.901	chr6	167799068	167799385	318	*	EH38E3748746	dELS,CTCF-bound
chr16	chr16	86919505	86919910	406	*	21	137.779	chr16	86919663	86920006	344	*	EH38E1835746	dELS
chr12	chr12	117051184	117051813	630	*	14	137.627	chr12	117050869	117051211	343	*	EH38E3044225	dELS
chr12	chr12	117051184	117051813	630	*	14	137.627	chr12	117051437	117051768	332	*	EH38E1648172	dELS
chr1	chr1	25906859	25907335	477	*	23	137.605	chr1	25906722	25906877	156	*	EH38E2796452	PLS,CTCF-bound
chr1	chr1	25906859	25907335	477	*	23	137.605	chr1	25906923	25907268	346	*	EH38E2796453	PLS
chr1	chr1	25906859	25907335	477	*	23	137.605	chr1	25907300	25907529	230	*	EH38E2796454	pELS,CTCF-bound
chr15	chr15	80822297	80823375	1079	*	17	137.593	chr15	80823201	80823542	342	*	EH38E3149976	dELS,CTCF-bound
chr15	chr15	80822297	80823375	1079	*	17	137.593	chr15	80822222	80822562	341	*	EH38E1782037	dELS
chr20	chr20	61318065	61318844	780	*	16	137.582	chr20	61318120	61318467	348	*	EH38E2127233	dELS
chr12	chr12	123805276	123805651	376	*	11	137.383	chr12	123805252	123805602	351	*	EH38E1652720	dELS
chr19	chr19	40671270	40672019	750	*	13	137.294	chr19	40671496	40671840	345	*	EH38E3306313	dELS
chr11	chr11	3050572	3051063	492	*	14	136.948	chr11	3050587	3050929	343	*	EH38E2941016	dELS
chr21	chr21	42754143	42754840	698	*	15	136.918	chr21	42753941	42754187	247	*	EH38E3461272	dELS
chr21	chr21	42754143	42754840	698	*	15	136.918	chr21	42754383	42754711	329	*	EH38E3461273	dELS
chr15	chr15	25718252	25718690	439	*	22	136.89	chr15	25718163	25718461	299	*	EH38E3123699	dELS
chr2	chr2	25303613	25304225	613	*	23	136.815	chr2	25303563	25303734	172	*	EH38E3331475	dELS
chr2	chr2	25303613	25304225	613	*	23	136.815	chr2	25303825	25304161	337	*	EH38E3331476	dELS
chr16	chr16	17282993	17283686	694	*	15	136.804	chr16	17283034	17283380	347	*	EH38E1805020	dELS
chr12	chr12	69844024	69845983	1960	*	18	136.73	chr12	69844365	69844715	351	*	EH38E3026549	dELS
chr19	chr19	35033746	35034309	564	*	20	136.655	chr19	35033643	35033992	350	*	EH38E3302220	pELS
chr19	chr19	35033746	35034309	564	*	20	136.655	chr19	35034016	35034263	248	*	EH38E3302221	pELS
chr1	chr1	204922941	204923434	494	*	13	136.596	chr1	204923199	204923549	351	*	EH38E2860569	dELS
chr13	chr13	100521606	100522472	867	*	20	136.264	chr13	100521753	100521998	246	*	EH38E1693423	dELS
chr13	chr13	100521606	100522472	867	*	20	136.264	chr13	100522013	100522169	157	*	EH38E1693424	dELS
chr13	chr13	100521606	100522472	867	*	20	136.264	chr13	100522253	100522590	338	*	EH38E1693425	dELS
chr16	chr16	85360165	85360653	489	*	25	136.18	chr16	85360381	85360731	351	*	EH38E3196152	dELS,CTCF-bound
chr10	chr10	131749498	131749988	491	*	24	136.152	chr10	131749494	131749836	343	*	EH38E2934769	dELS
chr10	chr10	132044917	132045427	511	*	25	136.144	chr10	132044867	132045139	273	*	EH38E2935027	dELS
chr1	chr1	43558382	43558706	325	*	21	136.075	chr1	43558241	43558589	349	*	EH38E1342597	dELS,CTCF-bound
chr1	chr1	43558382	43558706	325	*	21	136.075	chr1	43558618	43558781	164	*	EH38E1342598	dELS,CTCF-bound
chr9	chr9	136239403	136239792	390	*	16	136.024	chr9	136239343	136239551	209	*	EH38E3919411	dELS
chr9	chr9	136239403	136239792	390	*	16	136.024	chr9	136239763	136239927	165	*	EH38E2736472	dELS,CTCF-bound
chr17	chr17	81453079	81453410	332	*	29	136.02	chr17	81453165	81453513	349	*	EH38E3250488	dELS
chr1	chr1	165900853	165901504	652	*	17	136.015	chr1	165900858	165901208	351	*	EH38E2845511	pELS,CTCF-bound
chr5	chr5	404795	405400	606	*	19	136.001	chr5	404709	405020	312	*	EH38E3621406	pELS
chr21	chr21	43367336	43367745	410	*	17	135.94	chr21	43367358	43367699	342	*	EH38E3461723	dELS
chr11	chr11	117793735	117794386	652	*	21	135.879	chr11	117793594	117793906	313	*	EH38E2987409	dELS,CTCF-bound
chr11	chr11	117793735	117794386	652	*	21	135.879	chr11	117794192	117794405	214	*	EH38E2987410	dELS
chr12	chr12	4288640	4289237	598	*	20	135.835	chr12	4288774	4289122	349	*	EH38E2999793	dELS,CTCF-bound
chr19	chr19	49432278	49432655	378	*	28	-135.785	chr19	49432293	49432637	345	*	EH38E3313248	dELS
chr9	chr9	128640496	128640925	430	*	20	135.421	chr9	128640693	128641009	317	*	EH38E3911218	dELS
chr1	chr1	109242756	109243439	684	*	17	135.374	chr1	109243299	109243535	237	*	EH38E2829406	dELS,CTCF-bound
chr1	chr1	109242756	109243439	684	*	17	135.374	chr1	109242483	109242830	348	*	EH38E1374605	dELS
chr22	chr22	29055333	29055862	530	*	16	135.316	chr22	29055278	29055445	168	*	EH38E3474523	dELS,CTCF-bound
chr22	chr22	29055333	29055862	530	*	16	135.316	chr22	29055492	29055828	337	*	EH38E2156671	dELS
chr2	chr2	70140439	70140861	423	*	19	135.224	chr2	70140270	70140617	348	*	EH38E3350760	dELS
chr2	chr2	70140439	70140861	423	*	19	135.224	chr2	70140850	70141051	202	*	EH38E2007850	dELS,CTCF-bound
chr10	chr10	98308413	98309141	729	*	15	135.162	chr10	98308643	98308992	350	*	EH38E2919327	dELS,CTCF-bound
chr10	chr10	98308413	98309141	729	*	15	135.162	chr10	98309045	98309219	175	*	EH38E2919328	dELS,CTCF-bound
chr4	chr4	1035513	1035888	376	*	26	-135.149	chr4	1035508	1035851	344	*	EH38E3566142	dELS,CTCF-bound
chr3	chr3	43363884	43364176	293	*	21	135.024	chr3	43363665	43363930	266	*	EH38E3508818	dELS,CTCF-bound
chr3	chr3	43363884	43364176	293	*	21	135.024	chr3	43363933	43364263	331	*	EH38E2196079	dELS,CTCF-bound
chr1	chr1	233361837	233362275	439	*	22	135.006	chr1	233361852	233362196	345	*	EH38E1432721	dELS
chr19	chr19	1357496	1357989	494	*	25	134.965	chr19	1357583	1357743	161	*	EH38E3280772	pELS,CTCF-bound
chr19	chr19	1357496	1357989	494	*	25	134.965	chr19	1357775	1358107	333	*	EH38E1931176	pELS,CTCF-bound
chr10	chr10	125137950	125138498	549	*	22	134.731	chr10	125137608	125137953	346	*	EH38E1508347	dELS
chr10	chr10	125137950	125138498	549	*	22	134.731	chr10	125138066	125138415	350	*	EH38E2931866	dELS,CTCF-bound
chr22	chr22	24445963	24446393	431	*	14	134.685	chr22	24445906	24446255	350	*	EH38E3472032	dELS
chr19	chr19	10797368	10797745	378	*	17	134.624	chr19	10797091	10797376	286	*	EH38E3289860	dELS,CTCF-bound
chr19	chr19	10797368	10797745	378	*	17	134.624	chr19	10797553	10797903	351	*	EH38E3289861	dELS
chr1	chr1	232036369	232036929	561	*	15	134.454	chr1	232036229	232036559	331	*	EH38E1431806	dELS
chr1	chr1	232036369	232036929	561	*	15	134.454	chr1	232036576	232036891	316	*	EH38E1431807	dELS,CTCF-bound
chr5	chr5	172939744	172940388	645	*	20	134.428	chr5	172939648	172939998	351	*	EH38E2432544	dELS
chr5	chr5	172939744	172940388	645	*	20	134.428	chr5	172940000	172940199	200	*	EH38E3679188	dELS
chr5	chr5	172939744	172940388	645	*	20	134.428	chr5	172940350	172940700	351	*	EH38E2432545	dELS
chr12	chr12	124660818	124661261	444	*	25	134.325	chr12	124660914	124661263	350	*	EH38E1653554	dELS,CTCF-bound
chr2	chr2	66648130	66648683	554	*	16	134.318	chr2	66647989	66648234	246	*	EH38E2005429	dELS
chr2	chr2	66648130	66648683	554	*	16	134.318	chr2	66648246	66648532	287	*	EH38E3349095	dELS
chr17	chr17	44023972	44024892	921	*	17	134.245	chr17	44023857	44024031	175	*	EH38E3225316	pELS,CTCF-bound
chr17	chr17	44023972	44024892	921	*	17	134.245	chr17	44024212	44024559	348	*	EH38E3225317	pELS,CTCF-bound
chr17	chr17	44023972	44024892	921	*	17	134.245	chr17	44024595	44024762	168	*	EH38E3225318	pELS,CTCF-bound
chr17	chr17	44023972	44024892	921	*	17	134.245	chr17	44024892	44025116	225	*	EH38E1864819	pELS
chr12	chr12	113804987	113805595	609	*	16	134.203	chr12	113804843	113805053	211	*	EH38E3042668	CTCF-only,CTCF-bound
chr2	chr2	238241258	238241713	456	*	16	134.013	chr2	238241148	238241315	168	*	EH38E3411037	pELS
chr2	chr2	238241258	238241713	456	*	16	134.013	chr2	238241370	238241635	266	*	EH38E3411038	pELS,CTCF-bound
chr11	chr11	22341404	22341759	356	*	28	-133.996	chr11	22341214	22341475	262	*	EH38E2949325	dELS
chr11	chr11	22341404	22341759	356	*	28	-133.996	chr11	22341520	22341865	346	*	EH38E2949326	dELS,CTCF-bound
chr1	chr1	245154557	245154689	133	*	24	133.979	chr1	245154459	245154808	350	*	EH38E2878692	pELS,CTCF-bound
chr19	chr19	50818064	50818429	366	*	28	-133.909	chr19	50817866	50818123	258	*	EH38E1962034	pELS
chr19	chr19	50818064	50818429	366	*	28	-133.909	chr19	50818300	50818650	351	*	EH38E3314651	pELS
chr1	chr1	9603929	9604384	456	*	24	133.655	chr1	9603997	9604345	349	*	EH38E1317274	dELS,CTCF-bound
chr19	chr19	46979456	46980016	561	*	16	133.581	chr19	46979547	46979821	275	*	EH38E1958841	dELS,CTCF-bound
chr19	chr19	46979456	46980016	561	*	16	133.581	chr19	46979835	46980007	173	*	EH38E3311025	dELS,CTCF-bound
chr8	chr8	9908156	9909098	943	*	21	133.528	chr8	9908093	9908290	198	*	EH38E2609749	dELS
chr8	chr8	9908156	9909098	943	*	21	133.528	chr8	9908410	9908732	323	*	EH38E2609750	dELS
chr8	chr8	9908156	9909098	943	*	21	133.528	chr8	9908808	9909035	228	*	EH38E2609751	dELS,CTCF-bound
chr16	chr16	66233288	66233903	616	*	14	133.471	chr16	66233381	66233717	337	*	EH38E3185653	dELS
chr7	chr7	102424095	102424607	513	*	15	133.337	chr7	102424204	102424553	350	*	EH38E3790673	dELS
chr7	chr7	102424095	102424607	513	*	15	133.337	chr7	102424578	102424779	202	*	EH38E3790674	dELS
chr8	chr8	143471083	143471644	562	*	19	133.3	chr8	143470923	143471129	207	*	EH38E3868672	dELS,CTCF-bound
chr8	chr8	143471083	143471644	562	*	19	133.3	chr8	143471159	143471474	316	*	EH38E3868673	dELS,CTCF-bound
chr8	chr8	143471083	143471644	562	*	19	133.3	chr8	143471526	143471680	155	*	EH38E3868674	dELS,CTCF-bound
chr19	chr19	4692616	4693092	477	*	17	133.253	chr19	4692576	4692920	345	*	EH38E3285122	pELS,CTCF-bound
chr19	chr19	4692616	4693092	477	*	17	133.253	chr19	4693051	4693290	240	*	EH38E3285123	pELS,CTCF-bound
chr20	chr20	50053065	50053502	438	*	16	133.195	chr20	50053092	50053434	343	*	EH38E2119330	dELS
chr20	chr20	50053065	50053502	438	*	16	133.195	chr20	50053454	50053707	254	*	EH38E2119331	dELS
chr2	chr2	207529343	207529539	197	*	27	133.137	chr2	207529426	207529642	217	*	EH38E3396605	pELS,CTCF-bound
chr17	chr17	39566287	39566665	379	*	11	133.102	chr17	39566153	39566427	275	*	EH38E1860901	pELS
chr2	chr2	126933140	126933699	560	*	13	133.017	chr2	126933392	126933672	281	*	EH38E2030884	dELS
chr5	chr5	143139577	143140018	442	*	11	132.886	chr5	143139596	143139895	300	*	EH38E3667261	dELS
chr14	chr14	65032417	65032745	329	*	13	132.772	chr14	65032292	65032641	350	*	EH38E3100025	dELS
chr12	chr12	117034731	117035158	428	*	18	132.713	chr12	117034769	117035114	346	*	EH38E3044200	dELS
chr5	chr5	180250910	180251602	693	*	17	132.59	chr5	180251135	180251485	351	*	EH38E2437452	dELS,CTCF-bound
chr7	chr7	91266423	91266784	362	*	27	132.57	chr7	91266568	91266912	345	*	EH38E3785332	dELS,CTCF-bound
chr12	chr12	124525351	124525948	598	*	18	132.52	chr12	124525458	124525798	341	*	EH38E3049056	dELS
chr17	chr17	29560413	29561000	588	*	18	132.378	chr17	29560301	29560636	336	*	EH38E1854892	PLS
chr20	chr20	25274324	25274779	456	*	24	132.265	chr20	25274404	25274748	345	*	EH38E3425806	dELS
chr10	chr10	130727134	130727754	621	*	22	132.252	chr10	130727499	130727654	156	*	EH38E2934353	dELS
chr13	chr13	113990758	113991531	774	*	20	132.226	chr13	113990793	113991002	210	*	EH38E3084582	dELS
chr13	chr13	113990758	113991531	774	*	20	132.226	chr13	113991234	113991578	345	*	EH38E1700420	dELS,CTCF-bound
chr16	chr16	23403335	23403794	460	*	14	132.162	chr16	23403594	23403943	350	*	EH38E1807784	dELS,CTCF-bound
chr12	chr12	132078295	132078840	546	*	14	132.12	chr12	132078179	132078512	334	*	EH38E1657256	dELS,CTCF-bound
chr20	chr20	568532	569263	732	*	19	132.082	chr20	568375	568670	296	*	EH38E2091521	dELS
chr20	chr20	568532	569263	732	*	19	132.082	chr20	568753	568952	200	*	EH38E2091522	dELS,CTCF-bound
chr1	chr1	11839886	11840760	875	*	19	132.074	chr1	11839737	11840065	329	*	EH38E2786622	dELS
chr1	chr1	11839886	11840760	875	*	19	132.074	chr1	11840065	11840263	199	*	EH38E1319145	dELS,CTCF-bound
chr1	chr1	11839886	11840760	875	*	19	132.074	chr1	11840622	11840775	154	*	EH38E2786623	dELS,CTCF-bound
chr1	chr1	11839886	11840760	875	*	19	132.074	chr1	11840320	11840621	302	*	EH38E1319146	dELS
chr16	chr16	86818913	86819428	516	*	22	131.911	chr16	86818957	86819301	345	*	EH38E1835677	dELS,CTCF-bound
chr7	chr7	1872736	1873131	396	*	24	131.728	chr7	1872540	1872741	202	*	EH38E3753243	dELS,CTCF-bound
chr17	chr17	45022739	45023391	653	*	14	131.594	chr17	45022969	45023315	347	*	EH38E3226150	dELS,CTCF-bound
chr10	chr10	12731451	12732197	747	*	17	131.576	chr10	12731153	12731503	351	*	EH38E1449029	dELS
chr1	chr1	22676939	22677262	324	*	27	131.568	chr1	22676942	22677286	345	*	EH38E2793931	dELS,CTCF-bound
chr3	chr3	141232947	141233325	379	*	21	131.524	chr3	141232935	141233205	271	*	EH38E3543729	pELS
chr6	chr6	5203544	5203991	448	*	12	131.523	chr6	5203682	5203906	225	*	EH38E2442110	dELS
chr7	chr7	159006502	159006634	133	*	20	-131.441	chr7	159006552	159006802	251	*	EH38E3813227	pELS
chr11	chr11	70501231	70501813	583	*	20	131.322	chr11	70501122	70501472	351	*	EH38E2969727	dELS
chr11	chr11	70501231	70501813	583	*	20	131.322	chr11	70501595	70501885	291	*	EH38E1549644	dELS,CTCF-bound
chr6	chr6	34021767	34022279	513	*	21	131.292	chr6	34021856	34022196	341	*	EH38E3702688	dELS,CTCF-bound
chr6	chr6	34021767	34022279	513	*	21	131.292	chr6	34022231	34022514	284	*	EH38E3702689	dELS,CTCF-bound
chr6	chr6	34021767	34022279	513	*	21	131.292	chr6	34021648	34021807	160	*	EH38E3702687	dELS
chr3	chr3	123123677	123124279	603	*	22	131.246	chr3	123123875	123124196	322	*	EH38E2232643	dELS
chr22	chr22	50075091	50075491	401	*	20	131.232	chr22	50074966	50075222	257	*	EH38E3490795	dELS
chr22	chr22	50075091	50075491	401	*	20	131.232	chr22	50075261	50075453	193	*	EH38E3490796	dELS,CTCF-bound
chr6	chr6	157653068	157653379	312	*	13	131.214	chr6	157652985	157653330	346	*	EH38E3743658	dELS
chr17	chr17	2905125	2905571	447	*	17	131.175	chr17	2905331	2905669	339	*	EH38E1841353	dELS
chr17	chr17	81408915	81409474	560	*	21	131.149	chr17	81409187	81409524	338	*	EH38E3250405	dELS,CTCF-bound
chr9	chr9	132833571	132834119	549	*	23	131.132	chr9	132833588	132833927	340	*	EH38E2733489	dELS
chr9	chr9	132833571	132834119	549	*	23	131.132	chr9	132834030	132834199	170	*	EH38E2733490	dELS
chr9	chr9	133558476	133558991	516	*	19	131.08	chr9	133558158	133558507	350	*	EH38E2734118	dELS,CTCF-bound
chr9	chr9	133558476	133558991	516	*	19	131.08	chr9	133558577	133558848	272	*	EH38E3916129	dELS,CTCF-bound
chr9	chr9	133558476	133558991	516	*	19	131.08	chr9	133558855	133559199	345	*	EH38E3916130	dELS
chr8	chr8	110202852	110203133	282	*	26	131.077	chr8	110202738	110203043	306	*	EH38E3851638	dELS
chr11	chr11	35968794	35969219	426	*	12	130.945	chr11	35968771	35969106	336	*	EH38E1533209	pELS
chr19	chr19	28397296	28397798	503	*	12	130.94	chr19	28397317	28397666	350	*	EH38E1947160	pELS
chr2	chr2	9247196	9247715	520	*	17	130.937	chr2	9247211	9247551	341	*	EH38E1971567	dELS
chr4	chr4	1207407	1207709	303	*	21	130.916	chr4	1207130	1207423	294	*	EH38E3566336	pELS
chr11	chr11	64341939	64342367	429	*	16	130.877	chr11	64341748	64342061	314	*	EH38E1544053	PLS
chr6	chr6	3662778	3663416	639	*	15	130.875	chr6	3663182	3663531	350	*	EH38E2440964	dELS
chr20	chr20	41407691	41407982	292	*	10	130.822	chr20	41407654	41407993	340	*	EH38E3433070	dELS
chr4	chr4	5870748	5871135	388	*	14	130.702	chr4	5870727	5871072	346	*	EH38E3570015	dELS,CTCF-bound
chr4	chr4	5870748	5871135	388	*	14	130.702	chr4	5871095	5871329	235	*	EH38E3570016	dELS
chr15	chr15	82849542	82850181	640	*	21	130.576	chr15	82849589	82849938	350	*	EH38E3150858	dELS,CTCF-bound
chr15	chr15	82849542	82850181	640	*	21	130.576	chr15	82850002	82850171	170	*	EH38E3150859	dELS,CTCF-bound
chr18	chr18	58967404	58967984	581	*	17	130.531	chr18	58967434	58967780	347	*	EH38E3271774	dELS
chr18	chr18	58967404	58967984	581	*	17	130.531	chr18	58967883	58968230	348	*	EH38E1920799	dELS
chr5	chr5	135545697	135546740	1044	*	21	130.522	chr5	135546065	135546264	200	*	EH38E3662736	dELS,CTCF-bound
chr5	chr5	135545697	135546740	1044	*	21	130.522	chr5	135546277	135546539	263	*	EH38E3662737	dELS,CTCF-bound
chr14	chr14	72689505	72689978	474	*	13	130.516	chr14	72689305	72689567	263	*	EH38E3103692	dELS
chr8	chr8	11789123	11789601	479	*	18	130.482	chr8	11789133	11789474	342	*	EH38E3818133	pELS
chr17	chr17	61366800	61367331	532	*	18	130.427	chr17	61366544	61366824	281	*	EH38E3235206	dELS,CTCF-bound
chr17	chr17	61366800	61367331	532	*	18	130.427	chr17	61366872	61367221	350	*	EH38E3235207	dELS,CTCF-bound
chr1	chr1	11447753	11448480	728	*	15	130.395	chr1	11447850	11448022	173	*	EH38E1318870	dELS
chr1	chr1	11447753	11448480	728	*	15	130.395	chr1	11448025	11448247	223	*	EH38E1318871	dELS
chr1	chr1	11447753	11448480	728	*	15	130.395	chr1	11448407	11448737	331	*	EH38E2786288	dELS
chr15	chr15	43799656	43800147	492	*	17	130.352	chr15	43799659	43799871	213	*	EH38E1757995	pELS,CTCF-bound
chr15	chr15	43799656	43800147	492	*	17	130.352	chr15	43799891	43800220	330	*	EH38E3131216	PLS
chr19	chr19	23409271	23409917	647	*	20	130.295	chr19	23409407	23409757	351	*	EH38E3298506	pELS,CTCF-bound
chr5	chr5	74643394	74644212	819	*	13	130.135	chr5	74643209	74643535	327	*	EH38E3643474	pELS,CTCF-bound
chr5	chr5	74643394	74644212	819	*	13	130.135	chr5	74643705	74643903	199	*	EH38E2382794	dELS,CTCF-bound
chr5	chr5	74643394	74644212	819	*	13	130.135	chr5	74644033	74644298	266	*	EH38E3643475	dELS,CTCF-bound
chr10	chr10	1732589	1732972	384	*	17	129.94	chr10	1732582	1732751	170	*	EH38E2881414	dELS,CTCF-bound
chr10	chr10	1732589	1732972	384	*	17	129.94	chr10	1732771	1733080	310	*	EH38E2881415	dELS
chr19	chr19	3390074	3390514	441	*	15	129.852	chr19	3390021	3390371	351	*	EH38E3283532	dELS
chr22	chr22	43427989	43428535	547	*	16	129.782	chr22	43427766	43427990	225	*	EH38E3485465	dELS,CTCF-bound
chr22	chr22	43427989	43428535	547	*	16	129.782	chr22	43428000	43428292	293	*	EH38E2168129	dELS,CTCF-bound
chr11	chr11	64409108	64409584	477	*	23	129.782	chr11	64409204	64409552	349	*	EH38E2963140	dELS
chr12	chr12	124848705	124848971	267	*	15	129.536	chr12	124848668	124849018	351	*	EH38E1653795	dELS
chr3	chr3	123140509	123140976	468	*	11	129.493	chr3	123140577	123140926	350	*	EH38E2232657	dELS
chr14	chr14	90577882	90578398	517	*	21	129.44	chr14	90577909	90578253	345	*	EH38E3110453	dELS,CTCF-bound
chr14	chr14	90577882	90578398	517	*	21	129.44	chr14	90578277	90578543	267	*	EH38E3110454	dELS
chr17	chr17	31805139	31805582	444	*	22	129.387	chr17	31805006	31805354	349	*	EH38E1856410	dELS,CTCF-bound
chr17	chr17	31805139	31805582	444	*	22	129.387	chr17	31805486	31805836	351	*	EH38E3217750	dELS,CTCF-bound
chr17	chr17	17435416	17436230	815	*	15	129.387	chr17	17435326	17435655	330	*	EH38E3211836	dELS,CTCF-bound
chr17	chr17	17435416	17436230	815	*	15	129.387	chr17	17435776	17435979	204	*	EH38E3211837	dELS,CTCF-bound
chr9	chr9	137480157	137480625	469	*	19	129.343	chr9	137480357	137480706	350	*	EH38E3921513	dELS
chr5	chr5	3428258	3428887	630	*	21	129.192	chr5	3428407	3428735	329	*	EH38E2353746	CTCF-only,CTCF-bound
chr8	chr8	4915453	4916269	817	*	23	129.145	chr8	4915462	4915678	217	*	EH38E2607650	DNase-H3K4me3,CTCF-bound
chr12	chr12	129949536	129950090	555	*	19	129.144	chr12	129949793	129950143	351	*	EH38E1655841	dELS
chr1	chr1	3674179	3674617	439	*	18	129.032	chr1	3674026	3674365	340	*	EH38E2780516	dELS
chr1	chr1	3674179	3674617	439	*	18	129.032	chr1	3674454	3674629	176	*	EH38E2780517	dELS
chr14	chr14	91377232	91377554	323	*	19	129.006	chr14	91377092	91377263	172	*	EH38E3111126	dELS,CTCF-bound
chr14	chr14	91377232	91377554	323	*	19	129.006	chr14	91377328	91377486	159	*	EH38E3111127	dELS,CTCF-bound
chr17	chr17	80838615	80839259	645	*	22	128.995	chr17	80838806	80839013	208	*	EH38E3249459	dELS
chr13	chr13	113668423	113668810	388	*	20	128.984	chr13	113668525	113668859	335	*	EH38E3084199	pELS
chr14	chr14	102225760	102226311	552	*	19	128.89	chr14	102225946	102226283	338	*	EH38E3117932	dELS,CTCF-bound
chr11	chr11	76735725	76736365	641	*	15	128.846	chr11	76735880	76736197	318	*	EH38E2973950	dELS
chr2	chr2	217636736	217637839	1104	*	19	128.827	chr2	217636666	217636904	239	*	EH38E3399834	dELS,CTCF-bound
chr2	chr2	217636736	217637839	1104	*	19	128.827	chr2	217636971	217637309	339	*	EH38E3399835	dELS
chr2	chr2	217636736	217637839	1104	*	19	128.827	chr2	217637337	217637534	198	*	EH38E2074651	dELS
chr2	chr2	217636736	217637839	1104	*	19	128.827	chr2	217637563	217637856	294	*	EH38E2074652	dELS,CTCF-bound
chr1	chr1	22507599	22508042	444	*	11	128.643	chr1	22507606	22507940	335	*	EH38E1327074	dELS,CTCF-bound
chr2	chr2	238868793	238869263	471	*	22	128.594	chr2	238868675	238868995	321	*	EH38E3411441	dELS
chr2	chr2	238868793	238869263	471	*	22	128.594	chr2	238869025	238869355	331	*	EH38E3411442	dELS,CTCF-bound
chr16	chr16	88939942	88940268	327	*	26	128.579	chr16	88939907	88940123	217	*	EH38E3200022	pELS,CTCF-bound
chr16	chr16	88939942	88940268	327	*	26	128.579	chr16	88940195	88940545	351	*	EH38E1837622	pELS,CTCF-bound
chr9	chr9	16268144	16268898	755	*	15	128.576	chr9	16267922	16268175	254	*	EH38E2684245	dELS,CTCF-bound
chr9	chr9	16268144	16268898	755	*	15	128.576	chr9	16268205	16268418	214	*	EH38E2684246	dELS
chr9	chr9	16268144	16268898	755	*	15	128.576	chr9	16268505	16268855	351	*	EH38E2684247	dELS
chr17	chr17	81171012	81171443	432	*	14	128.551	chr17	81171137	81171434	298	*	EH38E3249999	dELS
chr11	chr11	45049164	45049826	663	*	16	128.397	chr11	45049051	45049400	350	*	EH38E2955931	dELS,CTCF-bound
chr11	chr11	45049164	45049826	663	*	16	128.397	chr11	45049455	45049717	263	*	EH38E2955932	dELS,CTCF-bound
chr7	chr7	101915039	101915658	620	*	19	128.387	chr7	101915041	101915381	341	*	EH38E2576812	dELS,CTCF-bound
chr5	chr5	168844548	168845046	499	*	24	128.367	chr5	168844522	168844863	342	*	EH38E3676880	dELS,CTCF-bound
chr5	chr5	168844548	168845046	499	*	24	128.367	chr5	168844866	168845216	351	*	EH38E3676881	dELS
chr2	chr2	15889854	15890531	678	*	22	128.308	chr2	15889820	15890169	350	*	EH38E3327040	dELS
chr2	chr2	15889854	15890531	678	*	22	128.308	chr2	15890199	15890411	213	*	EH38E1975851	dELS
chr2	chr2	15889854	15890531	678	*	22	128.308	chr2	15890467	15890681	215	*	EH38E1975852	dELS
chr22	chr22	20425739	20425911	173	*	28	128.262	chr22	20425789	20426086	298	*	EH38E3468473	dELS,CTCF-bound
chr1	chr1	206445779	206446459	681	*	11	128.171	chr1	206446332	206446491	160	*	EH38E2861657	dELS
chr22	chr22	38127130	38127603	474	*	19	128.147	chr22	38127064	38127278	215	*	EH38E3480760	dELS
chr22	chr22	38127130	38127603	474	*	19	128.147	chr22	38127279	38127629	351	*	EH38E2163491	dELS
chr2	chr2	98466106	98466692	587	*	14	128.108	chr2	98466291	98466573	283	*	EH38E3359421	dELS,CTCF-bound
chr9	chr9	128429337	128430070	734	*	16	128.054	chr9	128429408	128429753	346	*	EH38E2729602	pELS,CTCF-bound
chr9	chr9	128429337	128430070	734	*	16	128.054	chr9	128429763	128430046	284	*	EH38E2729603	pELS
chr15	chr15	37095143	37095412	270	*	26	127.875	chr15	37095047	37095386	340	*	EH38E3127800	dELS
chr2	chr2	120798948	120799714	767	*	18	127.846	chr2	120798899	120799218	320	*	EH38E3368298	pELS
chr2	chr2	120798948	120799714	767	*	18	127.846	chr2	120799285	120799634	350	*	EH38E3368299	dELS
chr1	chr1	2156921	2157448	528	*	14	127.843	chr1	2156822	2157160	339	*	EH38E1311554	dELS
chr3	chr3	13637363	13637702	340	*	21	127.458	chr3	13637396	13637598	203	*	EH38E2180280	dELS
chr3	chr3	13637363	13637702	340	*	21	127.458	chr3	13637601	13637920	320	*	EH38E3497310	dELS
[truncated: 10,394 more rows]

## Sheet: Table S6
rank	motif_DB	motif_ID	motif_alt_ID	consensus	p-value	adj_p-value	E-value	tests	FASTA_max	pos	neg	PWM_min	TP	%TP	FP	%FP
1	/data/xsun/db/meme/HOCOMOCOv12/filteredTFdb/Hendrikse2022_RL_activeGenes_TF.meme	NDF1.H12CORE.0.P.B		KRRCAGATGGY	0	0	0	6601	8714	8714	8714	1.51	4702	53.96	1384	15.88
2	/data/xsun/db/meme/HOCOMOCOv12/filteredTFdb/Hendrikse2022_RL_activeGenes_TF.meme	NDF2.H12CORE.0.P.B		RRCAGATGGCV	0	0	0	8076	8714	8714	8714	1.95	4891	56.13	1588	18.22
3	/data/xsun/db/meme/HOCOMOCOv12/filteredTFdb/Hendrikse2022_RL_activeGenes_TF.meme	ATOH1.H12CORE.0.P.B		RRCAGMTGGB	0	0	0	7167	8714	8714	8714	2.7	4339	49.79	1457	16.72
4	/data/xsun/db/meme/HOCOMOCOv12/filteredTFdb/Hendrikse2022_RL_activeGenes_TF.meme	TWST2.H12CORE.1.P.B		DCCAGMTGTK	0	0	0	7407	8714	8714	8714	1.12	5022	57.63	2218	25.45
5	/data/xsun/db/meme/HOCOMOCOv12/filteredTFdb/Hendrikse2022_RL_activeGenes_TF.meme	ATOH8.H12CORE.0.P.C		DRRRCAGCTGS	0	0	0	9067	8714	8714	8714	1.86	4837	55.51	2203	25.28
6	/data/xsun/db/meme/HOCOMOCOv12/filteredTFdb/Hendrikse2022_RL_activeGenes_TF.meme	NDF1.H12CORE.1.S.C		NRRCATATGGYR	0	0	0	4374	8714	8714	8714	1.03	3313	38.02	1046	12
7	/data/xsun/db/meme/HOCOMOCOv12/filteredTFdb/Hendrikse2022_RL_activeGenes_TF.meme	ASCL1.H12CORE.0.PSM.A		NVCAGCTGCYN	0	1.22e-306	1.1e-303	8046	8714	8714	8714	1.55	4689	53.81	2273	26.08
8	/data/xsun/db/meme/HOCOMOCOv12/filteredTFdb/Hendrikse2022_RL_activeGenes_TF.meme	HTF4.H12CORE.0.PSM.A		RGCAGSTGB	1.58e-268	1.38e-264	1.24e-261	8730	8714	8714	8714	1.03	5492	63.03	3195	36.67
9	/data/xsun/db/meme/HOCOMOCOv12/filteredTFdb/Hendrikse2022_RL_activeGenes_TF.meme	TWST2.H12CORE.0.P.B		CAGMTGGNNDCCAGMTGKB	2.43e-255	1.3e-251	1.17e-248	5352	8714	8714	8714	1.07	3704	42.51	1646	18.89
10	/data/xsun/db/meme/HOCOMOCOv12/filteredTFdb/Hendrikse2022_RL_activeGenes_TF.meme	VEZF1.H12CORE.1.P.B		RGGRRGRGGGAGGGGVRGGRRRR	2.99e-248	2.53e-244	2.28e-241	8462	8714	8714	8714	2.68	4165	47.8	2053	23.56
11	/data/xsun/db/meme/HOCOMOCOv12/filteredTFdb/Hendrikse2022_RL_activeGenes_TF.meme	MAZ.H12CORE.1.P.B		RGRGGGMGGGGSVRGRRGRGG	3.96e-226	2.75e-222	2.48e-219	6951	8714	8714	8714	1.61	4067	46.67	2058	23.62
12	/data/xsun/db/meme/HOCOMOCOv12/filteredTFdb/Hendrikse2022_RL_activeGenes_TF.meme	SP5.H12CORE.1.P.B		GRRGGRGGGGRRGGGGGAGGRGCWG	5.6e-199	3.18e-195	2.87e-192	5675	8714	8714	8714	1.43	3627	41.62	1801	20.67
13	/data/xsun/db/meme/HOCOMOCOv12/filteredTFdb/Hendrikse2022_RL_activeGenes_TF.meme	ZN770.H12CORE.1.P.B		GGAGGCYGRGGBRGGAGGAKSR	5.52e-193	2.42e-189	2.18e-186	4386	8714	8714	8714	1.83	2629	30.17	1053	12.08
14	/data/xsun/db/meme/HOCOMOCOv12/filteredTFdb/Hendrikse2022_RL_activeGenes_TF.meme	KLF15.H12CORE.1.P.C		GGGGGMGGRGVRGGGGGVGG	9.8e-193	4.67e-189	4.21e-186	4765	8714	8714	8714	1.13	3246	37.25	1519	17.43
15	/data/xsun/db/meme/HOCOMOCOv12/filteredTFdb/Hendrikse2022_RL_activeGenes_TF.meme	SP4.H12CORE.2.P.B		RGGGGGMGGRGCNDGGGGGGG	1.78e-189	1.06e-185	9.58e-183	5959	8714	8714	8714	2.28	3171	36.39	1473	16.9
16	/data/xsun/db/meme/HOCOMOCOv12/filteredTFdb/Hendrikse2022_RL_activeGenes_TF.meme	ATOH1.H12CORE.1.SM.B		NRYRMCATATGBTN	2.3e-187	3.5e-184	3.16e-181	1523	8714	8714	8714	1.04	1283	14.72	240	2.75
17	/data/xsun/db/meme/HOCOMOCOv12/filteredTFdb/Hendrikse2022_RL_activeGenes_TF.meme	KLF8.H12CORE.1.P.C		GGGGGMGGGGCNGGGRGRGGGRG	1.32e-186	7.48e-183	6.75e-180	5660	8714	8714	8714	2.38	3029	34.76	1374	15.77
18	/data/xsun/db/meme/HOCOMOCOv12/filteredTFdb/Hendrikse2022_RL_activeGenes_TF.meme	ZN613.H12CORE.0.P.C		SCHKWTTTTTTTTTWTTTKBYWKTD	1.67e-177	6.88e-174	6.21e-171	4116	8714	8714	8714	2.41	2396	27.5	941	10.8
19	/data/xsun/db/meme/HOCOMOCOv12/filteredTFdb/Hendrikse2022_RL_activeGenes_TF.meme	KLF13.H12CORE.1.P.C		RGGGGGCGGGGSNGGGGGKG	1.05e-175	7.13e-172	6.43e-169	6824	8714	8714	8714	1.39	3947	45.29	2176	24.97
20	/data/xsun/db/meme/HOCOMOCOv12/filteredTFdb/Hendrikse2022_RL_activeGenes_TF.meme	PATZ1.H12CORE.0.P.B		RGGGGMGGGGGBSGRRGGGRRGS	9.55e-174	6.65e-170	6e-167	6964	8714	8714	8714	1.86	3786	43.45	2046	23.48
21	/data/xsun/db/meme/HOCOMOCOv12/filteredTFdb/Hendrikse2022_RL_activeGenes_TF.meme	NDF2.H12CORE.1.S.B		RRCATATGKTV	5.25e-171	1.21e-167	1.09e-164	2305	8714	8714	8714	1.02	1762	20.22	543	6.23
22	/data/xsun/db/meme/HOCOMOCOv12/filteredTFdb/Hendrikse2022_RL_activeGenes_TF.meme	ZSC22.H12CORE.0.P.C		RGNCHGAKGGMGGAGGC	5.06e-162	2.38e-158	2.14e-155	4699	8714	8714	8714	1.08	3134	35.97	1558	17.88
23	/data/xsun/db/meme/HOCOMOCOv12/filteredTFdb/Hendrikse2022_RL_activeGenes_TF.meme	HMGA1.H12CORE.0.P.B		TAWAATAWAWW	5.15e-161	1.62e-157	1.46e-154	3152	8714	8714	8714	1.1	2197	25.21	859	9.86
24	/data/xsun/db/meme/HOCOMOCOv12/filteredTFdb/Hendrikse2022_RL_activeGenes_TF.meme	ZN281.H12CORE.1.SM.B		KGGGGGGGGGGGGGGAGGGDRGGKKK	2.15e-157	8.55e-154	7.71e-151	3982	8714	8714	8714	1.64	2581	29.62	1149	13.19
25	/data/xsun/db/meme/HOCOMOCOv12/filteredTFdb/Hendrikse2022_RL_activeGenes_TF.meme	ZBT18.H12CORE.0.PSM.A		KCCAGMTGTKB	1.38e-155	1e-151	9.04e-149	7271	8714	8714	8714	1.03	4473	51.33	2752	31.58
26	/data/xsun/db/meme/HOCOMOCOv12/filteredTFdb/Hendrikse2022_RL_activeGenes_TF.meme	SP2.H12CORE.1.P.B		SVNSVVRGRGGCGGGGSBNRR	1.74e-153	1.58e-149	1.43e-146	9106	8714	8714	8714	1.28	4951	56.82	3219	36.94
27	/data/xsun/db/meme/HOCOMOCOv12/filteredTFdb/Hendrikse2022_RL_activeGenes_TF.meme	ZN135.H12CORE.0.P.C		AGCCTCGACCTCCTGRGCTCAAG	4.89e-152	3.52e-149	3.18e-146	720	8714	8714	8714	28	540	6.2	8	0.09
28	/data/xsun/db/meme/HOCOMOCOv12/filteredTFdb/Hendrikse2022_RL_activeGenes_TF.meme	Z585A.H12CORE.0.P.C		RAAAAAAAAADAGARAACAGAVA	4.07e-146	1.58e-142	1.43e-139	3888	8714	8714	8714	1.44	2563	29.41	1181	13.55
29	/data/xsun/db/meme/HOCOMOCOv12/filteredTFdb/Hendrikse2022_RL_activeGenes_TF.meme	NFAC3.H12CORE.1.P.C		RRWGGAAARA	1.57e-145	1.49e-141	1.34e-138	9472	8714	8714	8714	1.07	5435	62.37	3748	43.01
30	/data/xsun/db/meme/HOCOMOCOv12/filteredTFdb/Hendrikse2022_RL_activeGenes_TF.meme	ZBT17.H12CORE.0.P.B		VGGHGGGGGMGGGGVDSV	1.25e-143	1.12e-139	1.01e-136	8964	8714	8714	8714	1.63	4326	49.64	2681	30.77
31	/data/xsun/db/meme/HOCOMOCOv12/filteredTFdb/Hendrikse2022_RL_activeGenes_TF.meme	ZN263.H12CORE.1.P.B		RGGGAGGAGGRVGRGGRGGRG	2.46e-142	1.17e-138	1.06e-135	4763	8714	8714	8714	1.17	3111	35.7	1629	18.69
32	/data/xsun/db/meme/HOCOMOCOv12/filteredTFdb/Hendrikse2022_RL_activeGenes_TF.meme	ZN362.H12CORE.0.P.C		AAAAAAAAAAAAAAAAAAAAAAK	1.28e-140	1.08e-137	9.77e-135	844	8714	8714	8714	4.1	745	8.55	82	0.94
33	/data/xsun/db/meme/HOCOMOCOv12/filteredTFdb/Hendrikse2022_RL_activeGenes_TF.meme	ZN770.H12CORE.0.P.B		DGGAGGCYGVGG	6.02e-137	4.44e-133	4e-130	7371	8714	8714	8714	28.7	787	9.03	104	1.19
34	/data/xsun/db/meme/HOCOMOCOv12/filteredTFdb/Hendrikse2022_RL_activeGenes_TF.meme	HEN1.H12CORE.0.S.B		MGCAGCTGCKHCCH	7.13e-133	4.03e-129	3.64e-126	5649	8714	8714	8714	1.03	3578	41.06	2070	23.75
35	/data/xsun/db/meme/HOCOMOCOv12/filteredTFdb/Hendrikse2022_RL_activeGenes_TF.meme	ZN681.H12CORE.0.P.C		YYYYTSYBYSTCCTCVTCCTT	1.77e-132	6.48e-129	5.84e-126	3661	8714	8714	8714	1.18	2483	28.49	1178	13.52
36	/data/xsun/db/meme/HOCOMOCOv12/filteredTFdb/Hendrikse2022_RL_activeGenes_TF.meme	MAZ.H12CORE.0.P.B		RGVGGGMGGGGGM	3.98e-129	3.91e-125	3.52e-122	9829	8714	8714	8714	1.85	4453	51.1	2883	33.08
37	/data/xsun/db/meme/HOCOMOCOv12/filteredTFdb/Hendrikse2022_RL_activeGenes_TF.meme	ZN383.H12CORE.0.P.C		GCRGAGCVRSRAGRBGGARGGRR	2.54e-126	1.8e-122	1.63e-119	7088	8714	8714	8714	1.78	3551	40.75	2082	23.89
38	/data/xsun/db/meme/HOCOMOCOv12/filteredTFdb/Hendrikse2022_RL_activeGenes_TF.meme	TFE2.H12CORE.0.PS.A		VVCACCTGCN	3.48e-124	2.46e-120	2.22e-117	7078	8714	8714	8714	1.01	4304	49.39	2773	31.82
39	/data/xsun/db/meme/HOCOMOCOv12/filteredTFdb/Hendrikse2022_RL_activeGenes_TF.meme	SALL4.H12CORE.0.P.B		BWGGGTGGGGB	2.57e-123	2.43e-119	2.19e-116	9445	8714	8714	8714	1.33	4924	56.51	3372	38.7
40	/data/xsun/db/meme/HOCOMOCOv12/filteredTFdb/Hendrikse2022_RL_activeGenes_TF.meme	SMAD3.H12CORE.2.P.C		VAGGTGNCAGACAG	4.44e-121	3.9e-117	3.52e-114	8780	8714	8714	8714	1.72	3811	43.73	2341	26.86
41	/data/xsun/db/meme/HOCOMOCOv12/filteredTFdb/Hendrikse2022_RL_activeGenes_TF.meme	ZN132.H12CORE.0.P.C		HCCYYCCYTCCTTCCCYCYYTCCYT	1.98e-114	5.89e-111	5.31e-108	2973	8714	8714	8714	1.57	2034	23.34	920	10.56
42	/data/xsun/db/meme/HOCOMOCOv12/filteredTFdb/Hendrikse2022_RL_activeGenes_TF.meme	IRF4.H12CORE.0.P.B		AAAVWGRAASTGAAASY	5.05e-108	2.32e-104	2.09e-101	4583	8714	8714	8714	1.22	2743	31.48	1500	17.21
43	/data/xsun/db/meme/HOCOMOCOv12/filteredTFdb/Hendrikse2022_RL_activeGenes_TF.meme	ZN121.H12CORE.0.P.B		CCTGGGCAACATAGYRAGACCCY	5.66e-107	2.62e-104	2.36e-101	462	8714	8714	8714	4.93	418	4.8	14	0.16
44	/data/xsun/db/meme/HOCOMOCOv12/filteredTFdb/Hendrikse2022_RL_activeGenes_TF.meme	ZN519.H12CORE.0.P.C		GCCGCMGCYGCMGCCGCCCV	2.21e-105	3.94e-102	3.55e-99	1783	8714	8714	8714	1.23	1317	15.11	462	5.3
45	/data/xsun/db/meme/HOCOMOCOv12/filteredTFdb/Hendrikse2022_RL_activeGenes_TF.meme	STAT2.H12CORE.0.P.B		RRGAAAHYGAAACTDAAR	7.06e-105	1.89e-101	1.71e-98	2683	8714	8714	8714	1.45	1647	18.9	683	7.84
46	/data/xsun/db/meme/HOCOMOCOv12/filteredTFdb/Hendrikse2022_RL_activeGenes_TF.meme	ZN341.H12CORE.1.P.B		GRGGVVRGNGGVKGGAASAGC	5.3e-105	3.6e-101	3.24e-98	6793	8714	8714	8714	1.08	4091	46.95	2695	30.93
47	/data/xsun/db/meme/HOCOMOCOv12/filteredTFdb/Hendrikse2022_RL_activeGenes_TF.meme	LMX1B.H12CORE.0.P.C		TAATKAAA	2.68e-101	1.27e-97	1.14e-94	4723	8714	8714	8714	1.1	2872	32.96	1643	18.85
48	/data/xsun/db/meme/HOCOMOCOv12/filteredTFdb/Hendrikse2022_RL_activeGenes_TF.meme	FOXJ2.H12CORE.2.S.B		NNTTKKTTWWTGTTTAYKTT	1.11e-100	1.85e-97	1.67e-94	1670	8714	8714	8714	1.13	1239	14.22	428	4.91
49	/data/xsun/db/meme/HOCOMOCOv12/filteredTFdb/Hendrikse2022_RL_activeGenes_TF.meme	KLF6.H12CORE.0.P.B		VGVDGGGCGGGGCMBGSR	8.5e-100	6e-96	5.41e-93	7057	8714	8714	8714	1.66	3461	39.72	2158	24.76
50	/data/xsun/db/meme/HOCOMOCOv12/filteredTFdb/Hendrikse2022_RL_activeGenes_TF.meme	VEZF1.H12CORE.0.P.C		GGGGGMGGGGS	9.9e-96	5.05e-92	4.55e-89	5100	8714	8714	8714	1.14	3055	35.06	1830	21
51	/data/xsun/db/meme/HOCOMOCOv12/filteredTFdb/Hendrikse2022_RL_activeGenes_TF.meme	PO3F3.H12CORE.2.S.B		WKVHTAATTAAN	4.27e-95	1.27e-91	1.15e-88	2982	8714	8714	8714	1.04	1983	22.76	968	11.11
52	/data/xsun/db/meme/HOCOMOCOv12/filteredTFdb/Hendrikse2022_RL_activeGenes_TF.meme	HESX1.H12CORE.0.SM.B		DYYAATTARCN	1.54e-93	5.87e-90	5.3e-87	3820	8714	8714	8714	1.33	2241	25.72	1174	13.47
53	/data/xsun/db/meme/HOCOMOCOv12/filteredTFdb/Hendrikse2022_RL_activeGenes_TF.meme	ZFP37.H12CORE.0.P.C		AGAAATGMWKRRRHMMAKRAA	3.43e-93	1.28e-89	1.15e-86	3718	8714	8714	8714	1.14	2409	27.65	1309	15.02
54	/data/xsun/db/meme/HOCOMOCOv12/filteredTFdb/Hendrikse2022_RL_activeGenes_TF.meme	PO6F2.H12CORE.0.S.B		NGBTAATTARBKN	1.47e-92	2.6e-89	2.34e-86	1762	8714	8714	8714	1.64	1096	12.58	365	4.19
55	/data/xsun/db/meme/HOCOMOCOv12/filteredTFdb/Hendrikse2022_RL_activeGenes_TF.meme	ZN384.H12CORE.0.PSM.A		NRRAAAAAAAAAAGYRN	2.64e-91	2.93e-88	2.65e-85	1113	8714	8714	8714	1160	349	4.01	10	0.11
56	/data/xsun/db/meme/HOCOMOCOv12/filteredTFdb/Hendrikse2022_RL_activeGenes_TF.meme	ZN394.H12CORE.0.P.C		SNVGVDGGAGWAGCTGSRV	2.8e-90	1.06e-86	9.6e-84	3800	8714	8714	8714	1.11	2408	27.63	1324	15.19
57	/data/xsun/db/meme/HOCOMOCOv12/filteredTFdb/Hendrikse2022_RL_activeGenes_TF.meme	ANDR.H12CORE.2.P.B		TGTTCYBNNHTGTTTRCWY	3.5e-90	1.59e-86	1.43e-83	4544	8714	8714	8714	1.1	2826	32.43	1669	19.15
58	/data/xsun/db/meme/HOCOMOCOv12/filteredTFdb/Hendrikse2022_RL_activeGenes_TF.meme	MEF2A.H12CORE.0.P.B		DKCTATTTTTRGM	1.35e-89	3.72e-86	3.36e-83	2753	8714	8714	8714	1.15	1781	20.44	843	9.67
59	/data/xsun/db/meme/HOCOMOCOv12/filteredTFdb/Hendrikse2022_RL_activeGenes_TF.meme	KLF12.H12CORE.0.P.C		GGGGCGGGGCCKGGGGGG	2.35e-89	8.82e-86	7.96e-83	3758	8714	8714	8714	1.15	2393	27.46	1317	15.11
60	/data/xsun/db/meme/HOCOMOCOv12/filteredTFdb/Hendrikse2022_RL_activeGenes_TF.meme	FOXK1.H12CORE.0.PS.A		TGTTTACWTW	4.26e-89	1.83e-85	1.65e-82	4290	8714	8714	8714	1.06	2664	30.57	1540	17.67
61	/data/xsun/db/meme/HOCOMOCOv12/filteredTFdb/Hendrikse2022_RL_activeGenes_TF.meme	ZN441.H12CORE.1.P.C		TTGAGACGGAGTCTCGCTCTGTCGCCCAGGC	1.52e-87	4.33e-85	3.9e-82	285	8714	8714	8714	28.1	285	3.27	0	0
62	/data/xsun/db/meme/HOCOMOCOv12/filteredTFdb/Hendrikse2022_RL_activeGenes_TF.meme	SP2.H12CORE.0.P.D		RGGRGGCGGGGC	2.35e-88	1.2e-84	1.08e-81	5104	8714	8714	8714	1.07	3103	35.61	1917	22
63	/data/xsun/db/meme/HOCOMOCOv12/filteredTFdb/Hendrikse2022_RL_activeGenes_TF.meme	ZN180.H12CORE.0.P.C		AGGGAGKGGTGGGGACTGBGGCRRR	5.23e-88	1.75e-84	1.58e-81	3343	8714	8714	8714	1.53	2147	24.64	1129	12.96
64	/data/xsun/db/meme/HOCOMOCOv12/filteredTFdb/Hendrikse2022_RL_activeGenes_TF.meme	MGAP.H12CORE.0.P.C		RGCACGTGGS	1.05e-87	4.64e-84	4.19e-81	4440	8714	8714	8714	1.07	2671	30.65	1554	17.83
65	/data/xsun/db/meme/HOCOMOCOv12/filteredTFdb/Hendrikse2022_RL_activeGenes_TF.meme	SP5.H12CORE.0.P.B		DGKGGGCGGRGCNG	2.58e-86	1.47e-82	1.32e-79	5683	8714	8714	8714	1.47	2979	34.19	1823	20.92
66	/data/xsun/db/meme/HOCOMOCOv12/filteredTFdb/Hendrikse2022_RL_activeGenes_TF.meme	ZN563.H12CORE.1.P.C		SMCWGGCAGCASMRS	2.59e-86	2.61e-82	2.35e-79	10074	8714	8714	8714	2.01	3865	44.35	2613	29.99
67	/data/xsun/db/meme/HOCOMOCOv12/filteredTFdb/Hendrikse2022_RL_activeGenes_TF.meme	PO3F2.H12CORE.1.S.B		NDMATTAATTADSMW	2.13e-85	4.99e-82	4.5e-79	2342	8714	8714	8714	1.04	1607	18.44	735	8.43
68	/data/xsun/db/meme/HOCOMOCOv12/filteredTFdb/Hendrikse2022_RL_activeGenes_TF.meme	PRDM6.H12CORE.0.P.B		DRRRGAAAAAMA	1.86e-85	1.47e-81	1.32e-78	7888	8714	8714	8714	2.21	3108	35.67	1940	22.26
69	/data/xsun/db/meme/HOCOMOCOv12/filteredTFdb/Hendrikse2022_RL_activeGenes_TF.meme	ZN213.H12CORE.0.P.C		AGAAMKCAGGCGGCGGG	4.44e-85	2.01e-81	1.81e-78	4519	8714	8714	8714	1.08	2814	32.29	1690	19.39
70	/data/xsun/db/meme/HOCOMOCOv12/filteredTFdb/Hendrikse2022_RL_activeGenes_TF.meme	KMT2A.H12CORE.0.P.B		CSCCGCCSCCGCCGCCGCCGCCS	9.19e-85	2.43e-81	2.19e-78	2644	8714	8714	8714	1.35	1779	20.42	864	9.92
71	/data/xsun/db/meme/HOCOMOCOv12/filteredTFdb/Hendrikse2022_RL_activeGenes_TF.meme	ZN823.H12CORE.0.P.C		GAVAGRGGRATKGMRRNAGAGAA	1.77e-84	3.32e-81	3e-78	1878	8714	8714	8714	1.36	1323	15.18	540	6.2
72	/data/xsun/db/meme/HOCOMOCOv12/filteredTFdb/Hendrikse2022_RL_activeGenes_TF.meme	ZN540.H12CORE.0.P.C		YAAACRYMCACWGVAACMVMMWS	2.64e-83	8.63e-80	7.78e-77	3268	8714	8714	8714	2.79	1303	14.95	531	6.09
73	/data/xsun/db/meme/HOCOMOCOv12/filteredTFdb/Hendrikse2022_RL_activeGenes_TF.meme	SRBP2.H12CORE.1.P.B		VSGTGGGGWGABG	1.9e-83	1.84e-79	1.66e-76	9665	8714	8714	8714	2.04	3256	37.37	2083	23.9
74	/data/xsun/db/meme/HOCOMOCOv12/filteredTFdb/Hendrikse2022_RL_activeGenes_TF.meme	OTX2.H12CORE.0.PSM.A		RRGGATTARV	8.38e-83	2.98e-79	2.69e-76	3554	8714	8714	8714	1.18	2103	24.13	1122	12.88
75	/data/xsun/db/meme/HOCOMOCOv12/filteredTFdb/Hendrikse2022_RL_activeGenes_TF.meme	ZN749.H12CORE.0.P.C		YVYCHCYRMCCCCARCMTTCCYYCY	1.69e-82	5.74e-79	5.18e-76	3395	8714	8714	8714	1.27	2187	25.1	1190	13.66
76	/data/xsun/db/meme/HOCOMOCOv12/filteredTFdb/Hendrikse2022_RL_activeGenes_TF.meme	ZN263.H12CORE.0.PM.A		RGGGAGGASB	4.58e-82	3.93e-78	3.55e-75	8599	8714	8714	8714	1.07	4814	55.24	3552	40.76
77	/data/xsun/db/meme/HOCOMOCOv12/filteredTFdb/Hendrikse2022_RL_activeGenes_TF.meme	ZN543.H12CORE.0.P.C		CCYBGCCNCSBGGCCCCCTCC	1.08e-81	6.6e-78	5.95e-75	6111	8714	8714	8714	1.34	3419	39.24	2240	25.71
78	/data/xsun/db/meme/HOCOMOCOv12/filteredTFdb/Hendrikse2022_RL_activeGenes_TF.meme	STAT1.H12CORE.1.P.B		YTTMAGTTTCRWTTTCCY	1.6e-80	2.91e-77	2.62e-74	1820	8714	8714	8714	1.14	1287	14.77	531	6.09
79	/data/xsun/db/meme/HOCOMOCOv12/filteredTFdb/Hendrikse2022_RL_activeGenes_TF.meme	ZN189.H12CORE.1.P.B		GCCYTYGCMCHTKCTGTTCCMBSY	1.35e-80	4.63e-77	4.18e-74	3419	8714	8714	8714	1.25	2170	24.9	1187	13.62
80	/data/xsun/db/meme/HOCOMOCOv12/filteredTFdb/Hendrikse2022_RL_activeGenes_TF.meme	ZN124.H12CORE.0.P.C		CCYTYTTCCYTG	2.25e-80	1.26e-76	1.13e-73	5592	8714	8714	8714	1.08	3318	38.08	2159	24.78
81	/data/xsun/db/meme/HOCOMOCOv12/filteredTFdb/Hendrikse2022_RL_activeGenes_TF.meme	PITX3.H12CORE.0.SM.B		NGGATTAAB	8.68e-80	2.81e-76	2.53e-73	3235	8714	8714	8714	1.29	1875	21.52	961	11.03
82	/data/xsun/db/meme/HOCOMOCOv12/filteredTFdb/Hendrikse2022_RL_activeGenes_TF.meme	SP4.H12CORE.0.P.C		RRGGGGCGGGGCCDG	2.49e-79	1.73e-75	1.56e-72	6940	8714	8714	8714	1.05	4028	46.22	2816	32.32
83	/data/xsun/db/meme/HOCOMOCOv12/filteredTFdb/Hendrikse2022_RL_activeGenes_TF.meme	PATZ1.H12CORE.1.P.C		RGGGGMGGGG	5.99e-79	4.67e-75	4.21e-72	7791	8714	8714	8714	1.63	3718	42.67	2531	29.05
84	/data/xsun/db/meme/HOCOMOCOv12/filteredTFdb/Hendrikse2022_RL_activeGenes_TF.meme	ZN223.H12CORE.0.P.C		RRGGDGGYGCAGGCAG	9.73e-79	5.14e-75	4.63e-72	5280	8714	8714	8714	1.12	3139	36.02	2012	23.09
85	/data/xsun/db/meme/HOCOMOCOv12/filteredTFdb/Hendrikse2022_RL_activeGenes_TF.meme	ZN282.H12CORE.0.P.B		GGDGYGGGAGS	4.39e-78	2.46e-74	2.22e-71	5609	8714	8714	8714	1.06	3328	38.19	2184	25.06
86	/data/xsun/db/meme/HOCOMOCOv12/filteredTFdb/Hendrikse2022_RL_activeGenes_TF.meme	FOXM1.H12CORE.0.P.B		TGTTTRCTYWDN	8.8e-78	4.36e-74	3.93e-71	4955	8714	8714	8714	1.08	2962	33.99	1864	21.39
87	/data/xsun/db/meme/HOCOMOCOv12/filteredTFdb/Hendrikse2022_RL_activeGenes_TF.meme	ZN730.H12CORE.0.P.C		GCMDTAGCHKCCCAA	2.46e-74	1.12e-70	1.01e-67	4558	8714	8714	8714	25.7	424	4.87	54	0.62
88	/data/xsun/db/meme/HOCOMOCOv12/filteredTFdb/Hendrikse2022_RL_activeGenes_TF.meme	ERF.H12CORE.0.PS.A		RAVAGGAARTR	5.68e-73	3.66e-69	3.3e-66	6435	8714	8714	8714	1.12	3607	41.39	2474	28.39
89	/data/xsun/db/meme/HOCOMOCOv12/filteredTFdb/Hendrikse2022_RL_activeGenes_TF.meme	MEF2D.H12CORE.0.PS.A		DKCTATTTTTRGM	1.78e-72	4.1e-69	3.69e-66	2306	8714	8714	8714	2.84	987	11.33	363	4.17
90	/data/xsun/db/meme/HOCOMOCOv12/filteredTFdb/Hendrikse2022_RL_activeGenes_TF.meme	UNC4.H12CORE.0.S.B		NTAATTTAATTARBN	3.73e-72	7.96e-69	7.18e-66	2131	8714	8714	8714	1.06	1444	16.57	677	7.77
91	/data/xsun/db/meme/HOCOMOCOv12/filteredTFdb/Hendrikse2022_RL_activeGenes_TF.meme	ZFP28.H12CORE.0.P.B		TCTATTTCTTCTTGWGTCAGTTT	9.51e-72	1.28e-68	1.15e-65	1346	8714	8714	8714	1.77	983	11.28	363	4.17
92	/data/xsun/db/meme/HOCOMOCOv12/filteredTFdb/Hendrikse2022_RL_activeGenes_TF.meme	RFX3.H12CORE.2.S.B		KDGTKGTAGGKTRGGGRGGK	2.14e-71	5e-68	4.51e-65	2331	8714	8714	8714	1.3	1479	16.97	706	8.1
93	/data/xsun/db/meme/HOCOMOCOv12/filteredTFdb/Hendrikse2022_RL_activeGenes_TF.meme	SMAD4.H12CORE.1.P.B		STGTCTGDCACCT	8.27e-71	4.74e-67	4.28e-64	5732	8714	8714	8714	1.04	3400	39.02	2302	26.42
94	/data/xsun/db/meme/HOCOMOCOv12/filteredTFdb/Hendrikse2022_RL_activeGenes_TF.meme	LMX1A.H12CORE.0.SM.B		NNNTTAATTANN	3.63e-70	8.78e-67	7.92e-64	2417	8714	8714	8714	1.93	1300	14.92	583	6.69
95	/data/xsun/db/meme/HOCOMOCOv12/filteredTFdb/Hendrikse2022_RL_activeGenes_TF.meme	ZBT49.H12CORE.0.P.C		GTGACCAGCCAGGCVAAAATGRB	3.65e-69	3.59e-66	3.24e-63	986	8714	8714	8714	238	270	3.1	9	0.1
96	/data/xsun/db/meme/HOCOMOCOv12/filteredTFdb/Hendrikse2022_RL_activeGenes_TF.meme	ETV6.H12CORE.1.P.B		ARSAGGAAGTGR	1.36e-69	6.4e-66	5.77e-63	4691	8714	8714	8714	1.07	2807	32.21	1786	20.5
97	/data/xsun/db/meme/HOCOMOCOv12/filteredTFdb/Hendrikse2022_RL_activeGenes_TF.meme	ZN148.H12CORE.0.P.B		GGGGGTGGGGGAGGGGMRG	2.22e-68	4.75e-65	4.28e-62	2142	8714	8714	8714	1.53	1338	15.35	618	7.09
98	/data/xsun/db/meme/HOCOMOCOv12/filteredTFdb/Hendrikse2022_RL_activeGenes_TF.meme	ZNF35.H12CORE.0.P.C		AAAGAGCWVHTAVAAATMAAHAA	1.32e-67	4.76e-64	4.29e-61	3598	8714	8714	8714	5	1210	13.89	531	6.09
99	/data/xsun/db/meme/HOCOMOCOv12/filteredTFdb/Hendrikse2022_RL_activeGenes_TF.meme	ZN197.H12CORE.0.P.C		YYTTCTYYTTGTCTTTKGTKTTYYB	4.25e-67	9.22e-64	8.31e-61	2171	8714	8714	8714	1.49	1459	16.74	712	8.17
100	/data/xsun/db/meme/HOCOMOCOv12/filteredTFdb/Hendrikse2022_RL_activeGenes_TF.meme	KLF8.H12CORE.0.P.C		RRGGGGCGGGGCS	4.2e-65	1.99e-61	1.79e-58	4723	8714	8714	8714	1.1	2777	31.87	1792	20.56
101	/data/xsun/db/meme/HOCOMOCOv12/filteredTFdb/Hendrikse2022_RL_activeGenes_TF.meme	ZFP82.H12CORE.0.P.C		MTTCCADTTCAYTAATTYTCYCTTY	2.51e-63	5.37e-60	4.84e-57	2138	8714	8714	8714	1.7	1408	16.16	693	7.95
102	/data/xsun/db/meme/HOCOMOCOv12/filteredTFdb/Hendrikse2022_RL_activeGenes_TF.meme	FOXO1.H12CORE.0.PS.A		BTGTTTACN	1.38e-63	7.71e-60	6.95e-57	5575	8714	8714	8714	1.2	2956	33.92	1960	22.49
103	/data/xsun/db/meme/HOCOMOCOv12/filteredTFdb/Hendrikse2022_RL_activeGenes_TF.meme	PBX2.H12CORE.2.P.C		ASTGACAGV	1.33e-63	9.87e-60	8.91e-57	7421	8714	8714	8714	1.87	2800	32.13	1823	20.92
104	/data/xsun/db/meme/HOCOMOCOv12/filteredTFdb/Hendrikse2022_RL_activeGenes_TF.meme	ZN548.H12CORE.0.P.B		CAAGRTSRAGGTGBCDGCAGGGY	3.47e-63	1.35e-59	1.21e-56	3879	8714	8714	8714	1.27	2387	27.39	1472	16.89
105	/data/xsun/db/meme/HOCOMOCOv12/filteredTFdb/Hendrikse2022_RL_activeGenes_TF.meme	ZKSC8.H12CORE.1.P.B		CRCCTRCTGTDTRCH	2.78e-62	1.29e-58	1.16e-55	4639	8714	8714	8714	1.34	2338	26.83	1437	16.49
106	/data/xsun/db/meme/HOCOMOCOv12/filteredTFdb/Hendrikse2022_RL_activeGenes_TF.meme	MEIS1.H12CORE.1.PS.A		NNNTGACAGNH	1.33e-62	1.3e-58	1.17e-55	9751	8714	8714	8714	2.69	1925	22.09	1096	12.58
107	/data/xsun/db/meme/HOCOMOCOv12/filteredTFdb/Hendrikse2022_RL_activeGenes_TF.meme	ZN684.H12CORE.1.M.C		MCMNYCCWCCCCTYN	5.74e-62	4.13e-58	3.73e-55	7205	8714	8714	8714	1.9	3076	35.3	2079	23.86
108	/data/xsun/db/meme/HOCOMOCOv12/filteredTFdb/Hendrikse2022_RL_activeGenes_TF.meme	EOMES.H12CORE.0.PSM.A		DAGGTGTGAAW	6.7e-61	2.25e-57	2.03e-54	3365	8714	8714	8714	1.22	1907	21.88	1092	12.53
109	/data/xsun/db/meme/HOCOMOCOv12/filteredTFdb/Hendrikse2022_RL_activeGenes_TF.meme	BHE22.H12CORE.0.SM.B		DSCATATGKTN	3.88e-60	6.27e-57	5.66e-54	1618	8714	8714	8714	3.4	744	8.54	253	2.9
110	/data/xsun/db/meme/HOCOMOCOv12/filteredTFdb/Hendrikse2022_RL_activeGenes_TF.meme	ZNF79.H12CORE.0.P.C		HCAAAGAAAWKAATMTCTAAB	2.15e-59	4.65e-56	4.19e-53	2168	8714	8714	8714	1.25	1432	16.43	731	8.39
111	/data/xsun/db/meme/HOCOMOCOv12/filteredTFdb/Hendrikse2022_RL_activeGenes_TF.meme	MEF2C.H12CORE.0.P.B		DDKCTATTTTTGGM	1.24e-59	5.77e-56	5.21e-53	4668	8714	8714	8714	2.65	1439	16.51	735	8.43
112	/data/xsun/db/meme/HOCOMOCOv12/filteredTFdb/Hendrikse2022_RL_activeGenes_TF.meme	PRDM5.H12CORE.1.P.B		GYYCTCCAGB	6.86e-60	7.02e-56	6.33e-53	10231	8714	8714	8714	1.31	4985	57.21	3911	44.88
113	/data/xsun/db/meme/HOCOMOCOv12/filteredTFdb/Hendrikse2022_RL_activeGenes_TF.meme	LMX1B.H12CORE.2.S.B		MMYTAATTAATTAWTWWWWD	3.4e-58	2.26e-55	2.04e-52	666	8714	8714	8714	1.22	521	5.98	131	1.5
114	/data/xsun/db/meme/HOCOMOCOv12/filteredTFdb/Hendrikse2022_RL_activeGenes_TF.meme	LHX1.H12CORE.0.S.C		NVBTAATTRNN	6.38e-59	2.4e-55	2.17e-52	3762	8714	8714	8714	3.87	838	9.62	316	3.63
115	/data/xsun/db/meme/HOCOMOCOv12/filteredTFdb/Hendrikse2022_RL_activeGenes_TF.meme	ZN791.H12CORE.0.P.C		YYYWTKTATKTRWTTAKTYAYTT	2.05e-57	7.26e-55	6.55e-52	354	8714	8714	8714	2.78	285	3.27	26	0.3
116	/data/xsun/db/meme/HOCOMOCOv12/filteredTFdb/Hendrikse2022_RL_activeGenes_TF.meme	DMBX1.H12CORE.0.SM.B		NSGATTAVB	2.63e-58	1.2e-54	1.08e-51	4564	8714	8714	8714	1.27	2181	25.03	1333	15.3
117	/data/xsun/db/meme/HOCOMOCOv12/filteredTFdb/Hendrikse2022_RL_activeGenes_TF.meme	E2F6.H12CORE.0.P.B		NDGGCGGGAAV	4.18e-58	1.56e-54	1.4e-51	3724	8714	8714	8714	1.02	2294	26.33	1429	16.4
118	/data/xsun/db/meme/HOCOMOCOv12/filteredTFdb/Hendrikse2022_RL_activeGenes_TF.meme	ZNF76.H12CORE.0.P.B		CRGGGSMTKCTGGGARDTGTAGT	5.45e-57	1.64e-53	1.48e-50	3012	8714	8714	8714	1.23	1900	21.8	1111	12.75
119	/data/xsun/db/meme/HOCOMOCOv12/filteredTFdb/Hendrikse2022_RL_activeGenes_TF.meme	KLF7.H12CORE.0.P.B		VDGGGCGGGG	3.37e-57	2.09e-53	1.88e-50	6201	8714	8714	8714	1.01	3602	41.34	2598	29.81
120	/data/xsun/db/meme/HOCOMOCOv12/filteredTFdb/Hendrikse2022_RL_activeGenes_TF.meme	LMX1B.H12CORE.1.SM.B		NTTAATTAATTN	4.14e-56	2.82e-53	2.54e-50	681	8714	8714	8714	1.17	528	6.06	140	1.61
121	/data/xsun/db/meme/HOCOMOCOv12/filteredTFdb/Hendrikse2022_RL_activeGenes_TF.meme	PO6F1.H12CORE.0.SM.B		NSNTAATGAGSN	3.85e-56	7.29e-53	6.58e-50	1894	8714	8714	8714	1.09	1245	14.29	609	6.99
122	/data/xsun/db/meme/HOCOMOCOv12/filteredTFdb/Hendrikse2022_RL_activeGenes_TF.meme	SMAD2.H12CORE.0.P.B		WGTCTGDCACCY	4.55e-56	2.8e-52	2.53e-49	6155	8714	8714	8714	1.03	3573	41	2581	29.62
123	/data/xsun/db/meme/HOCOMOCOv12/filteredTFdb/Hendrikse2022_RL_activeGenes_TF.meme	KLF10.H12CORE.0.P.C		GGVGGGGGCGKGGCY	7.44e-56	3.48e-52	3.14e-49	4684	8714	8714	8714	1.59	2314	26.55	1462	16.78
124	/data/xsun/db/meme/HOCOMOCOv12/filteredTFdb/Hendrikse2022_RL_activeGenes_TF.meme	MAD4.H12CORE.0.P.C		CRCGTGGH	6.8e-56	3.88e-52	3.5e-49	5701	8714	8714	8714	1.01	3336	38.28	2364	27.13
125	/data/xsun/db/meme/HOCOMOCOv12/filteredTFdb/Hendrikse2022_RL_activeGenes_TF.meme	TBX19.H12CORE.1.SM.B		DAGGTGTGAAWTT	3.47e-55	7.98e-52	7.2e-49	2301	8714	8714	8714	1.26	1353	15.53	694	7.96
126	/data/xsun/db/meme/HOCOMOCOv12/filteredTFdb/Hendrikse2022_RL_activeGenes_TF.meme	HESX1.H12CORE.1.S.B		WAWTWWYTAATTARCN	2.96e-54	3.07e-51	2.77e-48	1038	8714	8714	8714	1.13	752	8.63	278	3.19
127	/data/xsun/db/meme/HOCOMOCOv12/filteredTFdb/Hendrikse2022_RL_activeGenes_TF.meme	LHX4.H12CORE.0.SM.B		NBTAATTARYBN	8.79e-54	2e-50	1.8e-47	2276	8714	8714	8714	3.4	905	10.39	380	4.36
128	/data/xsun/db/meme/HOCOMOCOv12/filteredTFdb/Hendrikse2022_RL_activeGenes_TF.meme	ZF69B.H12CORE.0.P.C		RKGTGGCTGGAAAVARRA	2.25e-53	5.46e-50	4.93e-47	2430	8714	8714	8714	1.1	1564	17.95	866	9.94
129	/data/xsun/db/meme/HOCOMOCOv12/filteredTFdb/Hendrikse2022_RL_activeGenes_TF.meme	FOXK2.H12CORE.0.P.B		SYTGTTTACHT	2.9e-53	1.25e-49	1.12e-46	4290	8714	8714	8714	1.03	2574	29.54	1705	19.57
130	/data/xsun/db/meme/HOCOMOCOv12/filteredTFdb/Hendrikse2022_RL_activeGenes_TF.meme	E2F3.H12CORE.0.P.B		NKGGCGGGAAR	8.7e-53	3.61e-49	3.25e-46	4148	8714	8714	8714	1.03	2474	28.39	1622	18.61
131	/data/xsun/db/meme/HOCOMOCOv12/filteredTFdb/Hendrikse2022_RL_activeGenes_TF.meme	Z780A.H12CORE.0.P.C		DYAGGCAGGCRGKYWGGGMRGS	1.48e-52	5.01e-49	4.52e-46	3386	8714	8714	8714	1.2	2086	23.94	1294	14.85
132	/data/xsun/db/meme/HOCOMOCOv12/filteredTFdb/Hendrikse2022_RL_activeGenes_TF.meme	TAF1.H12CORE.0.P.B		SAAGATGGCGGCGGC	3.07e-52	1.22e-48	1.1e-45	3973	8714	8714	8714	1.07	2382	27.34	1547	17.75
133	/data/xsun/db/meme/HOCOMOCOv12/filteredTFdb/Hendrikse2022_RL_activeGenes_TF.meme	PRDM5.H12CORE.0.P.B		WCCYKGNYCTCCWBB	2.12e-52	1.67e-48	1.51e-45	7914	8714	8714	8714	1.08	4364	50.08	3368	38.65
134	/data/xsun/db/meme/HOCOMOCOv12/filteredTFdb/Hendrikse2022_RL_activeGenes_TF.meme	ARI1A.H12CORE.0.P.C		TTTTATKGSHT	4.99e-52	1.71e-48	1.54e-45	3418	8714	8714	8714	1.03	2103	24.13	1312	15.06
135	/data/xsun/db/meme/HOCOMOCOv12/filteredTFdb/Hendrikse2022_RL_activeGenes_TF.meme	SP1.H12CORE.2.P.B		DGGGGGCGGGGCYDGGGGGGG	1.04e-51	3.03e-48	2.73e-45	2913	8714	8714	8714	1.41	1660	19.05	952	10.92
136	/data/xsun/db/meme/HOCOMOCOv12/filteredTFdb/Hendrikse2022_RL_activeGenes_TF.meme	ZN444.H12CORE.0.S.C		YCRTCCCCCTCCCCCYYN	2.16e-51	3.94e-48	3.55e-45	1820	8714	8714	8714	1.14	1208	13.86	606	6.95
137	/data/xsun/db/meme/HOCOMOCOv12/filteredTFdb/Hendrikse2022_RL_activeGenes_TF.meme	ZNF35.H12CORE.1.P.C		WRYAAASAGC	7.53e-52	4.22e-48	3.81e-45	5607	8714	8714	8714	1.1	3156	36.22	2235	25.65
138	/data/xsun/db/meme/HOCOMOCOv12/filteredTFdb/Hendrikse2022_RL_activeGenes_TF.meme	MXI1.H12CORE.0.P.B		HSCACGTGGSY	2.55e-51	6.49e-48	5.85e-45	2547	8714	8714	8714	1.03	1604	18.41	910	10.44
139	/data/xsun/db/meme/HOCOMOCOv12/filteredTFdb/Hendrikse2022_RL_activeGenes_TF.meme	SATB1.H12CORE.0.P.B		WWWATWAWTAYTAATAATW	9.47e-51	9.03e-48	8.14e-45	953	8714	8714	8714	1.35	667	7.65	237	2.72
140	/data/xsun/db/meme/HOCOMOCOv12/filteredTFdb/Hendrikse2022_RL_activeGenes_TF.meme	STAT1.H12CORE.0.P.B		STTYYSWTTTCCYRKAAAYB	6.16e-51	2.38e-47	2.14e-44	3858	8714	8714	8714	1.09	2326	26.69	1509	17.32
141	/data/xsun/db/meme/HOCOMOCOv12/filteredTFdb/Hendrikse2022_RL_activeGenes_TF.meme	LHX2.H12CORE.0.PS.A		YTAATKRGB	5.81e-51	2.65e-47	2.39e-44	4560	8714	8714	8714	2.48	1300	14.92	677	7.77
142	/data/xsun/db/meme/HOCOMOCOv12/filteredTFdb/Hendrikse2022_RL_activeGenes_TF.meme	SMAD4.H12CORE.0.P.B		TGTCTGSV	4.09e-51	3.81e-47	3.44e-44	9311	8714	8714	8714	1.72	3571	40.98	2624	30.11
143	/data/xsun/db/meme/HOCOMOCOv12/filteredTFdb/Hendrikse2022_RL_activeGenes_TF.meme	NFAC2.H12CORE.0.P.B		SSARTGGAAAAWDTGASTCA	1.03e-50	3.98e-47	3.59e-44	3878	8714	8714	8714	1.12	2345	26.91	1527	17.52
144	/data/xsun/db/meme/HOCOMOCOv12/filteredTFdb/Hendrikse2022_RL_activeGenes_TF.meme	PITX3.H12CORE.1.S.B		SSGDDWWWVNSGGATTARKG	3.43e-49	4.77e-46	4.3e-43	1390	8714	8714	8714	1.14	933	10.71	419	4.81
145	/data/xsun/db/meme/HOCOMOCOv12/filteredTFdb/Hendrikse2022_RL_activeGenes_TF.meme	UNC4.H12CORE.1.S.B		NKYAATTARNBN	2e-49	5.56e-46	5.01e-43	2782	8714	8714	8714	1.25	1594	18.29	914	10.49
146	/data/xsun/db/meme/HOCOMOCOv12/filteredTFdb/Hendrikse2022_RL_activeGenes_TF.meme	LHX2.H12CORE.1.S.C		HHAATTANRCTAATTARBN	6.89e-49	7.59e-46	6.85e-43	1102	8714	8714	8714	1.12	781	8.96	317	3.64
147	/data/xsun/db/meme/HOCOMOCOv12/filteredTFdb/Hendrikse2022_RL_activeGenes_TF.meme	MLX.H12CORE.0.PM.A		CAYGTGRHC	1.08e-49	7.63e-46	6.88e-43	7070	8714	8714	8714	1.03	3913	44.9	2960	33.97
148	/data/xsun/db/meme/HOCOMOCOv12/filteredTFdb/Hendrikse2022_RL_activeGenes_TF.meme	E2F7.H12CORE.1.P.B		NTGGCGGGAAAV	2.89e-49	9.89e-46	8.92e-43	3423	8714	8714	8714	1.03	2092	24.01	1323	15.18
149	/data/xsun/db/meme/HOCOMOCOv12/filteredTFdb/Hendrikse2022_RL_activeGenes_TF.meme	FOXO3.H12CORE.0.PS.A		BYTGTTTAC	5.84e-49	2.31e-45	2.08e-42	3956	8714	8714	8714	1.03	2365	27.14	1558	17.88
150	/data/xsun/db/meme/HOCOMOCOv12/filteredTFdb/Hendrikse2022_RL_activeGenes_TF.meme	ZN189.H12CORE.0.P.B		CHTKCTGTTCCMBSY	6.32e-49	2.49e-45	2.24e-42	3938	8714	8714	8714	1.05	2367	27.16	1560	17.9
151	/data/xsun/db/meme/HOCOMOCOv12/filteredTFdb/Hendrikse2022_RL_activeGenes_TF.meme	SMAD2.H12CORE.1.P.B		BCTGTCTGSC	1.63e-48	1.21e-44	1.09e-41	7431	8714	8714	8714	1.13	3947	45.29	3004	34.47
152	/data/xsun/db/meme/HOCOMOCOv12/filteredTFdb/Hendrikse2022_RL_activeGenes_TF.meme	TBP.H12CORE.0.P.B		CTATAAAAGS	1.09e-47	2.99e-44	2.69e-41	2730	8714	8714	8714	1.16	1590	18.25	922	10.58
153	/data/xsun/db/meme/HOCOMOCOv12/filteredTFdb/Hendrikse2022_RL_activeGenes_TF.meme	ZN664.H12CORE.0.P.C		ATTWAWTGAGMWACTAYTW	3.31e-47	6.02e-44	5.43e-41	1821	8714	8714	8714	1.29	1135	13.03	574	6.59
154	/data/xsun/db/meme/HOCOMOCOv12/filteredTFdb/Hendrikse2022_RL_activeGenes_TF.meme	FOXP2.H12CORE.0.P.B		BTGTTTAC	1.79e-47	8.82e-44	7.95e-41	4930	8714	8714	8714	1.02	2873	32.97	2018	23.16
155	/data/xsun/db/meme/HOCOMOCOv12/filteredTFdb/Hendrikse2022_RL_activeGenes_TF.meme	SKOR1.H12CORE.1.S.C		NAVCRTTAATTAMMBN	6.37e-46	3.88e-43	3.5e-40	609	8714	8714	8714	1.06	471	5.41	136	1.56
156	/data/xsun/db/meme/HOCOMOCOv12/filteredTFdb/Hendrikse2022_RL_activeGenes_TF.meme	MNT.H12CORE.0.PS.A		VSCACGTGG	2.14e-46	4.66e-43	4.2e-40	2176	8714	8714	8714	1.02	1392	15.97	774	8.88
157	/data/xsun/db/meme/HOCOMOCOv12/filteredTFdb/Hendrikse2022_RL_activeGenes_TF.meme	ZN662.H12CORE.0.P.C		HGATCTAGCCCCTKCCTACCYY	1.35e-46	5.28e-43	4.77e-40	3912	8714	8714	8714	1.21	2336	26.81	1552	17.81
158	/data/xsun/db/meme/HOCOMOCOv12/filteredTFdb/Hendrikse2022_RL_activeGenes_TF.meme	ZN281.H12CORE.0.P.B		GGGTGGGGGAGGGGMR	1.42e-45	2.12e-42	1.92e-39	1496	8714	8714	8714	1.85	875	10.04	395	4.53
159	/data/xsun/db/meme/HOCOMOCOv12/filteredTFdb/Hendrikse2022_RL_activeGenes_TF.meme	MSX1.H12CORE.1.S.C		DNRSYAATTARNNNNHAATTAN	1.8e-45	2.96e-42	2.67e-39	1643	8714	8714	8714	1.36	1008	11.57	490	5.62
160	/data/xsun/db/meme/HOCOMOCOv12/filteredTFdb/Hendrikse2022_RL_activeGenes_TF.meme	ZIK1.H12CORE.0.P.C		AHAWAAWGGCAAARGCAMWRVRA	1.68e-45	4.62e-42	4.17e-39	2755	8714	8714	8714	10.1	612	7.02	221	2.54
161	/data/xsun/db/meme/HOCOMOCOv12/filteredTFdb/Hendrikse2022_RL_activeGenes_TF.meme	ZN610.H12CORE.1.P.C		ATTTMCAGCCGCTCCCCATYGCT	3.49e-45	7.68e-42	6.93e-39	2202	8714	8714	8714	1.39	1408	16.16	794	9.11
162	/data/xsun/db/meme/HOCOMOCOv12/filteredTFdb/Hendrikse2022_RL_activeGenes_TF.meme	ETS2.H12CORE.1.P.B		RRSMGGAAGTGV	1.82e-45	8.07e-42	7.28e-39	4434	8714	8714	8714	1.07	2544	29.19	1743	20
163	/data/xsun/db/meme/HOCOMOCOv12/filteredTFdb/Hendrikse2022_RL_activeGenes_TF.meme	ZNF18.H12CORE.0.P.B		RGTGTGAAC	2.8e-45	9.52e-42	8.59e-39	3399	8714	8714	8714	1.03	2062	23.66	1328	15.24
164	/data/xsun/db/meme/HOCOMOCOv12/filteredTFdb/Hendrikse2022_RL_activeGenes_TF.meme	ZN492.H12CORE.0.P.C		GARCAAYAAAAAGGCANNND	9.09e-45	1.19e-41	1.07e-38	1310	8714	8714	8714	1.72	784	9	336	3.86
165	/data/xsun/db/meme/HOCOMOCOv12/filteredTFdb/Hendrikse2022_RL_activeGenes_TF.meme	NGN1.H12CORE.0.SM.B		NGYRACATATGTYN	1.99e-44	1.2e-41	1.08e-38	603	8714	8714	8714	1.23	442	5.07	124	1.42
166	/data/xsun/db/meme/HOCOMOCOv12/filteredTFdb/Hendrikse2022_RL_activeGenes_TF.meme	PKNX1.H12CORE.3.SM.B		NDKTGACAGSTGTC	1.6e-44	3.48e-41	3.14e-38	2177	8714	8714	8714	3.05	898	10.31	416	4.77
167	/data/xsun/db/meme/HOCOMOCOv12/filteredTFdb/Hendrikse2022_RL_activeGenes_TF.meme	ZN222.H12CORE.0.P.C		RTSTCAGCCDSM	1.8e-44	1.38e-40	1.25e-37	7675	8714	8714	8714	1.12	3995	45.85	3091	35.47
168	/data/xsun/db/meme/HOCOMOCOv12/filteredTFdb/Hendrikse2022_RL_activeGenes_TF.meme	ZSC21.H12CORE.0.P.C		ACYCAGCACYB	9.06e-43	6.33e-39	5.71e-36	6990	8714	8714	8714	13.1	399	4.58	105	1.2
169	/data/xsun/db/meme/HOCOMOCOv12/filteredTFdb/Hendrikse2022_RL_activeGenes_TF.meme	SUH.H12CORE.0.P.B		VSCSTGGGAAH	2.63e-42	1.32e-38	1.19e-35	5030	8714	8714	8714	1.02	2921	33.52	2109	24.2
170	/data/xsun/db/meme/HOCOMOCOv12/filteredTFdb/Hendrikse2022_RL_activeGenes_TF.meme	HIC2.H12CORE.0.P.B		SMTKCCWG	1.47e-42	1.84e-38	1.66e-35	12537	8714	8714	8714	2.5	2685	30.81	1894	21.74
171	/data/xsun/db/meme/HOCOMOCOv12/filteredTFdb/Hendrikse2022_RL_activeGenes_TF.meme	IRF1.H12CORE.0.P.B		AANHGAAASTGAAASYRRN	2.3e-41	3.58e-38	3.23e-35	1557	8714	8714	8714	1.22	998	11.45	504	5.78
172	/data/xsun/db/meme/HOCOMOCOv12/filteredTFdb/Hendrikse2022_RL_activeGenes_TF.meme	PKNX2.H12CORE.1.SM.B		NTGACAGSTGN	1.12e-41	4.9e-38	4.42e-35	4380	8714	8714	8714	6.91	859	9.86	402	4.61
173	/data/xsun/db/meme/HOCOMOCOv12/filteredTFdb/Hendrikse2022_RL_activeGenes_TF.meme	PKNX2.H12CORE.0.SM.B		NDDTGACAGSTGTCR	1.32e-40	1.8e-37	1.63e-34	1368	8714	8714	8714	1.12	902	10.35	438	5.03
174	/data/xsun/db/meme/HOCOMOCOv12/filteredTFdb/Hendrikse2022_RL_activeGenes_TF.meme	HME2.H12CORE.0.SM.B		NYAATTASBN	1.62e-40	6.71e-37	6.05e-34	4141	8714	8714	8714	2.2	1254	14.39	703	8.07
175	/data/xsun/db/meme/HOCOMOCOv12/filteredTFdb/Hendrikse2022_RL_activeGenes_TF.meme	SP3.H12CORE.1.S.B		NGKGGGCGKGD	1.44e-40	7.65e-37	6.9e-34	5324	8714	8714	8714	1.19	2720	31.21	1944	22.31
176	/data/xsun/db/meme/HOCOMOCOv12/filteredTFdb/Hendrikse2022_RL_activeGenes_TF.meme	ZN567.H12CORE.0.P.C		AACARWCAATAGAARCAGACCCASAGATGA	2.03e-39	1.07e-36	9.63e-34	527	8714	8714	8714	3.74	408	4.68	119	1.37
177	/data/xsun/db/meme/HOCOMOCOv12/filteredTFdb/Hendrikse2022_RL_activeGenes_TF.meme	ZN880.H12CORE.0.P.C		TYVCTGCACTCTCCCYCTCCCAA	5.1e-39	8.54e-36	7.71e-33	1676	8714	8714	8714	1.54	1090	12.51	586	6.72
178	/data/xsun/db/meme/HOCOMOCOv12/filteredTFdb/Hendrikse2022_RL_activeGenes_TF.meme	MYC.H12CORE.0.P.B		VVCACGTGGY	2.95e-39	8.94e-36	8.07e-33	3027	8714	8714	8714	1.08	1760	20.2	1121	12.86
179	/data/xsun/db/meme/HOCOMOCOv12/filteredTFdb/Hendrikse2022_RL_activeGenes_TF.meme	HEN2.H12CORE.0.SM.B		NGGGRCGCAGCTGCGN	9.81e-39	1.32e-35	1.19e-32	1341	8714	8714	8714	1.09	897	10.29	444	5.1
180	/data/xsun/db/meme/HOCOMOCOv12/filteredTFdb/Hendrikse2022_RL_activeGenes_TF.meme	ZN557.H12CORE.0.P.C		RWAYCTGVRARDGGRTABTDBYRGG	3.29e-39	1.48e-35	1.33e-32	4487	8714	8714	8714	1.26	2423	27.81	1692	19.42
181	/data/xsun/db/meme/HOCOMOCOv12/filteredTFdb/Hendrikse2022_RL_activeGenes_TF.meme	IRF3.H12CORE.0.PS.A		NGGAAAVSGAAACBGAAAV	9.04e-39	1.71e-35	1.54e-32	1889	8714	8714	8714	1.11	1209	13.87	679	7.79
182	/data/xsun/db/meme/HOCOMOCOv12/filteredTFdb/Hendrikse2022_RL_activeGenes_TF.meme	NFAC2.H12CORE.1.PS.A		VARTGGAAAVW	4.46e-39	2.57e-35	2.32e-32	5754	8714	8714	8714	2.27	1941	22.27	1275	14.63
183	/data/xsun/db/meme/HOCOMOCOv12/filteredTFdb/Hendrikse2022_RL_activeGenes_TF.meme	MSX2.H12CORE.0.SM.B		NSCAATTAV	1.04e-38	3.25e-35	2.93e-32	3121	8714	8714	8714	1.53	1626	18.66	1014	11.64
184	/data/xsun/db/meme/HOCOMOCOv12/filteredTFdb/Hendrikse2022_RL_activeGenes_TF.meme	ZNF2.H12CORE.0.P.B		CAGCGCCMCC	6.38e-39	4.46e-35	4.02e-32	6987	8714	8714	8714	1.02	3912	44.89	3071	35.24
185	/data/xsun/db/meme/HOCOMOCOv12/filteredTFdb/Hendrikse2022_RL_activeGenes_TF.meme	TFDP1.H12CORE.0.P.B		NGGGCGGGAAV	4.84e-38	2.04e-34	1.84e-31	4215	8714	8714	8714	1.03	2457	28.2	1733	19.89
186	/data/xsun/db/meme/HOCOMOCOv12/filteredTFdb/Hendrikse2022_RL_activeGenes_TF.meme	ZN671.H12CORE.0.P.C		GRRTKGARTGGADKGGARKGKRG	1.51e-37	4.15e-34	3.75e-31	2744	8714	8714	8714	1.2	1678	19.26	1066	12.23
187	/data/xsun/db/meme/HOCOMOCOv12/filteredTFdb/Hendrikse2022_RL_activeGenes_TF.meme	CR3L2.H12CORE.0.PS.A		NHBACGTGGYR	2.34e-37	4.79e-34	4.32e-31	2051	8714	8714	8714	1.07	1251	14.36	721	8.27
188	/data/xsun/db/meme/HOCOMOCOv12/filteredTFdb/Hendrikse2022_RL_activeGenes_TF.meme	ZN449.H12CORE.1.S.C		GRDGGKTGGKCGBGD	1.34e-37	7.54e-34	6.8e-31	5626	8714	8714	8714	2.02	2013	23.1	1349	15.48
189	/data/xsun/db/meme/HOCOMOCOv12/filteredTFdb/Hendrikse2022_RL_activeGenes_TF.meme	MSX1.H12CORE.0.SM.B		NSYAATTAVSN	6.03e-37	1.57e-33	1.42e-30	2604	8714	8714	8714	2.39	1264	14.51	734	8.42
190	/data/xsun/db/meme/HOCOMOCOv12/filteredTFdb/Hendrikse2022_RL_activeGenes_TF.meme	KLF3.H12CORE.0.PS.A		NNNDGGGYGKGGCHBNNN	3.27e-37	1.58e-33	1.42e-30	4827	8714	8714	8714	1.09	2707	31.06	1965	22.55
191	/data/xsun/db/meme/HOCOMOCOv12/filteredTFdb/Hendrikse2022_RL_activeGenes_TF.meme	ZKSC5.H12CORE.0.P.C		YYCTCACCTCCYC	5.72e-37	1.85e-33	1.67e-30	3235	8714	8714	8714	1.05	1932	22.17	1285	14.75
192	/data/xsun/db/meme/HOCOMOCOv12/filteredTFdb/Hendrikse2022_RL_activeGenes_TF.meme	ZN350.H12CORE.0.P.B		MWGYYYTTTTATRACCHA	7.08e-37	3.25e-33	2.93e-30	4588	8714	8714	8714	1.29	2413	27.69	1705	19.57
193	/data/xsun/db/meme/HOCOMOCOv12/filteredTFdb/Hendrikse2022_RL_activeGenes_TF.meme	FOXE1.H12CORE.0.SM.B		DTTGTTDTTWTARGGN	1.77e-36	3.56e-33	3.21e-30	2007	8714	8714	8714	1.15	1222	14.02	704	8.08
194	/data/xsun/db/meme/HOCOMOCOv12/filteredTFdb/Hendrikse2022_RL_activeGenes_TF.meme	KLF15.H12CORE.0.S.B		GRRGKGGGCGTGGB	2.1e-36	7.18e-33	6.47e-30	3424	8714	8714	8714	1.92	1488	17.08	918	10.53
195	/data/xsun/db/meme/HOCOMOCOv12/filteredTFdb/Hendrikse2022_RL_activeGenes_TF.meme	ZN429.H12CORE.0.P.C		MARCCCATTKBRNCCTMTGCCTV	5.6e-36	1.43e-32	1.29e-29	2546	8714	8714	8714	1.64	1336	15.33	798	9.16
196	/data/xsun/db/meme/HOCOMOCOv12/filteredTFdb/Hendrikse2022_RL_activeGenes_TF.meme	TGIF2.H12CORE.0.S.B		NNWTGACAGCTGTCAN	3.26e-35	5.61e-32	5.06e-29	1720	8714	8714	8714	1.34	997	11.44	538	6.17
197	/data/xsun/db/meme/HOCOMOCOv12/filteredTFdb/Hendrikse2022_RL_activeGenes_TF.meme	MYCN.H12CORE.0.PS.A		GCCACGTGSKS	2.42e-35	6.11e-32	5.51e-29	2520	8714	8714	8714	1.09	1488	17.08	926	10.63
198	/data/xsun/db/meme/HOCOMOCOv12/filteredTFdb/Hendrikse2022_RL_activeGenes_TF.meme	BMAL1.H12CORE.0.PSM.A		CACGTGMS	4.57e-35	9.39e-32	8.47e-29	2056	8714	8714	8714	1.15	1191	13.67	689	7.91
199	/data/xsun/db/meme/HOCOMOCOv12/filteredTFdb/Hendrikse2022_RL_activeGenes_TF.meme	ZN616.H12CORE.0.P.C		GHRNRGGTGAGCRYGWSKRRTCCCR	1.04e-34	1.86e-31	1.68e-28	1793	8714	8714	8714	22.2	270	3.1	58	0.67
200	/data/xsun/db/meme/HOCOMOCOv12/filteredTFdb/Hendrikse2022_RL_activeGenes_TF.meme	ZN317.H12CORE.1.P.B		ATGGARGCCAGAAGACARTGGAA	4.82e-34	9.82e-31	8.86e-28	2038	8714	8714	8714	1.57	1274	14.62	762	8.74
201	/data/xsun/db/meme/HOCOMOCOv12/filteredTFdb/Hendrikse2022_RL_activeGenes_TF.meme	SKOR2.H12CORE.0.SM.B		NANCKKTAATTAABV	8.36e-33	3.1e-30	2.8e-27	371	8714	8714	8714	1.47	287	3.29	71	0.81
202	/data/xsun/db/meme/HOCOMOCOv12/filteredTFdb/Hendrikse2022_RL_activeGenes_TF.meme	SKOR1.H12CORE.0.M.C		NBTNADCKKTAATTAMMD	9.23e-33	3.54e-30	3.2e-27	384	8714	8714	8714	1.21	302	3.47	79	0.91
203	/data/xsun/db/meme/HOCOMOCOv12/filteredTFdb/Hendrikse2022_RL_activeGenes_TF.meme	MAX.H12CORE.0.PS.A		NDABCACGTGN	6e-33	7.96e-30	7.18e-27	1326	8714	8714	8714	2.28	673	7.72	313	3.59
204	/data/xsun/db/meme/HOCOMOCOv12/filteredTFdb/Hendrikse2022_RL_activeGenes_TF.meme	SOX2.H12CORE.1.P.B		BCYWTTGTYATGCAAAT	4.71e-33	1.69e-29	1.52e-26	3588	8714	8714	8714	1.55	1688	19.37	1111	12.75
205	/data/xsun/db/meme/HOCOMOCOv12/filteredTFdb/Hendrikse2022_RL_activeGenes_TF.meme	ZN75A.H12CORE.0.SM.B		TGTGGGAAAAGCKKN	6.91e-33	2.1e-29	1.9e-26	3044	8714	8714	8714	1.06	1818	20.86	1223	14.03
206	/data/xsun/db/meme/HOCOMOCOv12/filteredTFdb/Hendrikse2022_RL_activeGenes_TF.meme	SATB1.H12CORE.1.P.B		TAYTAATAATWA	1.98e-32	2.76e-29	2.49e-26	1392	8714	8714	8714	1.17	865	9.93	455	5.22
207	/data/xsun/db/meme/HOCOMOCOv12/filteredTFdb/Hendrikse2022_RL_activeGenes_TF.meme	TGIF1.H12CORE.0.PSM.A		TGACAGBN	6.45e-33	4.79e-29	4.32e-26	7430	8714	8714	8714	3.3	1540	17.67	988	11.34
208	/data/xsun/db/meme/HOCOMOCOv12/filteredTFdb/Hendrikse2022_RL_activeGenes_TF.meme	KLF11.H12CORE.0.P.B		GRGGGGGCGGGGCYK	5.88e-32	1.48e-28	1.33e-25	2517	8714	8714	8714	1.07	1527	17.52	985	11.3
209	/data/xsun/db/meme/HOCOMOCOv12/filteredTFdb/Hendrikse2022_RL_activeGenes_TF.meme	ZNF41.H12CORE.1.P.C		HCACAAGGRARWRMV	3.49e-32	1.97e-28	1.77e-25	5628	8714	8714	8714	1.55	2380	27.31	1722	19.76
210	/data/xsun/db/meme/HOCOMOCOv12/filteredTFdb/Hendrikse2022_RL_activeGenes_TF.meme	ZNF77.H12CORE.0.P.C		RYTYCYCACTYCACCMBVYHMAA	3.04e-31	1.11e-27	1e-24	3651	8714	8714	8714	1.22	2101	24.11	1484	17.03
211	/data/xsun/db/meme/HOCOMOCOv12/filteredTFdb/Hendrikse2022_RL_activeGenes_TF.meme	TGIF1.H12CORE.1.S.B		NDHTGACAGSTGTCAHN	2.61e-30	4.68e-27	4.23e-24	1798	8714	8714	8714	1.08	1123	12.89	668	7.67
212	/data/xsun/db/meme/HOCOMOCOv12/filteredTFdb/Hendrikse2022_RL_activeGenes_TF.meme	TBR1.H12CORE.0.PS.A		CYBNNVRAGGTGTGAAAD	5.52e-30	5.22e-27	4.71e-24	946	8714	8714	8714	1.09	641	7.36	305	3.5
213	/data/xsun/db/meme/HOCOMOCOv12/filteredTFdb/Hendrikse2022_RL_activeGenes_TF.meme	MAX.H12CORE.1.M.C		NDAVCATGTGCTHN	5.17e-30	1.65e-26	1.49e-23	3201	8714	8714	8714	1.19	1805	20.71	1238	14.21
214	/data/xsun/db/meme/HOCOMOCOv12/filteredTFdb/Hendrikse2022_RL_activeGenes_TF.meme	ZN530.H12CORE.0.P.B		CYGSCCCTBKCCYTKCC	4.85e-30	1.84e-26	1.66e-23	3785	8714	8714	8714	1.18	2118	24.31	1511	17.34
215	/data/xsun/db/meme/HOCOMOCOv12/filteredTFdb/Hendrikse2022_RL_activeGenes_TF.meme	HEY2.H12CORE.0.S.B		NGGCACGTGTCHN	4.92e-29	2.73e-26	2.46e-23	554	8714	8714	8714	1.04	404	4.64	150	1.72
216	/data/xsun/db/meme/HOCOMOCOv12/filteredTFdb/Hendrikse2022_RL_activeGenes_TF.meme	ZN664.H12CORE.1.P.C		TTWAWTGAGMW	1.45e-29	3.83e-26	3.46e-23	2652	8714	8714	8714	1.03	1592	18.27	1060	12.16
217	/data/xsun/db/meme/HOCOMOCOv12/filteredTFdb/Hendrikse2022_RL_activeGenes_TF.meme	PBX1.H12CORE.2.P.B		ANTGACAGVH	6.9e-30	5.17e-26	4.66e-23	7494	8714	8714	8714	2.59	1799	20.64	1234	14.16
218	/data/xsun/db/meme/HOCOMOCOv12/filteredTFdb/Hendrikse2022_RL_activeGenes_TF.meme	ITF2.H12CORE.0.S.B		NCAKGYGCASSTGTKN	2.95e-29	5.36e-26	4.84e-23	1815	8714	8714	8714	1.06	1131	12.98	682	7.83
219	/data/xsun/db/meme/HOCOMOCOv12/filteredTFdb/Hendrikse2022_RL_activeGenes_TF.meme	ZN484.H12CORE.0.P.C		ARRGGABAGARGAACADGYTAAA	4.03e-29	6.48e-26	5.84e-23	1606	8714	8714	8714	1.46	1010	11.59	587	6.74
220	/data/xsun/db/meme/HOCOMOCOv12/filteredTFdb/Hendrikse2022_RL_activeGenes_TF.meme	ZN480.H12CORE.0.P.C		KCCWRTCHCHVNHVCWCATTCCYY	2.22e-29	7.56e-26	6.82e-23	3410	8714	8714	8714	1.14	1998	22.93	1412	16.2
221	/data/xsun/db/meme/HOCOMOCOv12/filteredTFdb/Hendrikse2022_RL_activeGenes_TF.meme	OLIG3.H12CORE.0.SM.B		NACCATATGKTYN	3.27e-28	1.09e-25	9.84e-23	333	8714	8714	8714	1.05	263	3.02	70	0.8
222	/data/xsun/db/meme/HOCOMOCOv12/filteredTFdb/Hendrikse2022_RL_activeGenes_TF.meme	MSX2.H12CORE.1.SM.B		CAATTADNNVCYAATTASSS	7.92e-29	1.12e-25	1.01e-22	1414	8714	8714	8714	1.29	851	9.77	466	5.35
223	/data/xsun/db/meme/HOCOMOCOv12/filteredTFdb/Hendrikse2022_RL_activeGenes_TF.meme	HIF3A.H12CORE.0.P.C		KACGTGCSBGNBNGCASG	1.01e-28	1.89e-25	1.7e-22	1878	8714	8714	8714	1.05	1151	13.21	702	8.06
224	/data/xsun/db/meme/HOCOMOCOv12/filteredTFdb/Hendrikse2022_RL_activeGenes_TF.meme	ZN566.H12CORE.0.P.C		TAGCTGCAAGGGAGGCTGGGAARKG	1.46e-28	2.27e-25	2.05e-22	1561	8714	8714	8714	1.68	986	11.32	572	6.56
225	/data/xsun/db/meme/HOCOMOCOv12/filteredTFdb/Hendrikse2022_RL_activeGenes_TF.meme	NFAC4.H12CORE.0.P.C		DGGAAAAYTW	6.56e-29	3.73e-25	3.36e-22	5681	8714	8714	8714	1.02	3184	36.54	2497	28.66
226	/data/xsun/db/meme/HOCOMOCOv12/filteredTFdb/Hendrikse2022_RL_activeGenes_TF.meme	MEIS3.H12CORE.1.S.B		NHTGACAGCTGTCAAVNNNN	1.87e-28	3.77e-25	3.4e-22	2012	8714	8714	8714	1.1	1236	14.18	773	8.87
227	/data/xsun/db/meme/HOCOMOCOv12/filteredTFdb/Hendrikse2022_RL_activeGenes_TF.meme	FOXJ2.H12CORE.0.PSM.A		NTBDTTGTTTACDN	3.78e-28	8.18e-25	7.37e-22	2163	8714	8714	8714	1.23	1211	13.9	755	8.66
228	/data/xsun/db/meme/HOCOMOCOv12/filteredTFdb/Hendrikse2022_RL_activeGenes_TF.meme	FOXP1.H12CORE.0.PS.A		BTGTTTACW	7.05e-28	2.15e-24	1.94e-21	3054	8714	8714	8714	1.03	1793	20.58	1248	14.32
229	/data/xsun/db/meme/HOCOMOCOv12/filteredTFdb/Hendrikse2022_RL_activeGenes_TF.meme	SMAD3.H12CORE.1.P.B		BCCAGACAG	5.92e-28	3.91e-24	3.52e-21	6601	8714	8714	8714	1.48	2907	33.36	2250	25.82
230	/data/xsun/db/meme/HOCOMOCOv12/filteredTFdb/Hendrikse2022_RL_activeGenes_TF.meme	LEF1.H12CORE.1.P.B		TYCCTTTGAWRTBYW	1.11e-27	5.49e-24	4.95e-21	4939	8714	8714	8714	2.83	1493	17.13	993	11.4
231	/data/xsun/db/meme/HOCOMOCOv12/filteredTFdb/Hendrikse2022_RL_activeGenes_TF.meme	ARNT.H12CORE.1.P.B		GKACGTGMSNVNVDSCACR	3.38e-27	5.97e-24	5.39e-21	1767	8714	8714	8714	1.04	1097	12.59	670	7.69
232	/data/xsun/db/meme/HOCOMOCOv12/filteredTFdb/Hendrikse2022_RL_activeGenes_TF.meme	MGAP.H12CORE.1.S.B		NAGGTGTGAAWTTTCRCG	9.12e-27	6.22e-24	5.61e-21	682	8714	8714	8714	1.18	476	5.46	206	2.36
233	/data/xsun/db/meme/HOCOMOCOv12/filteredTFdb/Hendrikse2022_RL_activeGenes_TF.meme	MLX.H12CORE.1.SM.B		NCACGTGAYCN	4.7e-27	6.75e-24	6.09e-21	1434	8714	8714	8714	1.38	797	9.15	436	5
234	/data/xsun/db/meme/HOCOMOCOv12/filteredTFdb/Hendrikse2022_RL_activeGenes_TF.meme	KLF5.H12CORE.0.PM.A		NNWGGGYGTGGCH	1.21e-27	6.78e-24	6.12e-21	5624	8714	8714	8714	1.28	2756	31.63	2114	24.26
235	/data/xsun/db/meme/HOCOMOCOv12/filteredTFdb/Hendrikse2022_RL_activeGenes_TF.meme	ZKSC8.H12CORE.0.P.B		RYVAVYMYWTATTGAGCRCCTRCTGTRTRCM	1.2e-26	9.61e-24	8.67e-21	799	8714	8714	8714	5.07	345	3.96	122	1.4
236	/data/xsun/db/meme/HOCOMOCOv12/filteredTFdb/Hendrikse2022_RL_activeGenes_TF.meme	ZN768.H12CORE.1.P.B		TVACTTGCCCAAGGTCACACAGC	3.08e-26	1.16e-23	1.04e-20	376	8714	8714	8714	3.76	244	2.8	65	0.75
237	/data/xsun/db/meme/HOCOMOCOv12/filteredTFdb/Hendrikse2022_RL_activeGenes_TF.meme	E4F1.H12CORE.0.P.B		VWGCCGGAARKSR	6.47e-27	2.53e-23	2.28e-20	3913	8714	8714	8714	1.11	2097	24.06	1525	17.5
238	/data/xsun/db/meme/HOCOMOCOv12/filteredTFdb/Hendrikse2022_RL_activeGenes_TF.meme	ITF2.H12CORE.1.PSM.A		NVCAGGTGTG	1.59e-26	6.54e-23	5.9e-20	4112	8714	8714	8714	1.02	2353	27	1759	20.19
239	/data/xsun/db/meme/HOCOMOCOv12/filteredTFdb/Hendrikse2022_RL_activeGenes_TF.meme	SMAD5.H12CORE.0.M.C		NCGTCTRSMN	2.44e-26	9.74e-23	8.79e-20	3997	8714	8714	8714	1.03	2262	25.96	1679	19.27
240	/data/xsun/db/meme/HOCOMOCOv12/filteredTFdb/Hendrikse2022_RL_activeGenes_TF.meme	ZN341.H12CORE.0.P.B		DGGAASAGCC	4.53e-26	2.83e-22	2.56e-19	6260	8714	8714	8714	1.03	3435	39.42	2771	31.8
241	/data/xsun/db/meme/HOCOMOCOv12/filteredTFdb/Hendrikse2022_RL_activeGenes_TF.meme	ZN100.H12CORE.1.P.B		KCCAHGGCGGCGGC	3.39e-25	6.36e-22	5.73e-19	1875	8714	8714	8714	1.05	1143	13.12	723	8.3
242	/data/xsun/db/meme/HOCOMOCOv12/filteredTFdb/Hendrikse2022_RL_activeGenes_TF.meme	SP4.H12CORE.1.S.B		NRKGGGCGTGGN	5.88e-25	1.49e-21	1.34e-18	2527	8714	8714	8714	1.03	1493	17.13	1018	11.68
243	/data/xsun/db/meme/HOCOMOCOv12/filteredTFdb/Hendrikse2022_RL_activeGenes_TF.meme	ZN740.H12CORE.1.S.C		GGGKKGGGGGGGGGTGCGKK	1.02e-24	2.19e-21	1.97e-18	2134	8714	8714	8714	1.17	1276	14.64	837	9.61
244	/data/xsun/db/meme/HOCOMOCOv12/filteredTFdb/Hendrikse2022_RL_activeGenes_TF.meme	ZN611.H12CORE.1.P.C		TCTGGGAWGTGAGGAGCGCCTCTGC	4.53e-23	3.35e-21	3.02e-18	74	8714	8714	8714	115000	74	0.85	0	0
245	/data/xsun/db/meme/HOCOMOCOv12/filteredTFdb/Hendrikse2022_RL_activeGenes_TF.meme	E2F1.H12CORE.0.P.B		VNKGGCGGGAARN	1.48e-24	4.15e-21	3.75e-18	2798	8714	8714	8714	1.03	1635	18.76	1144	13.13
246	/data/xsun/db/meme/HOCOMOCOv12/filteredTFdb/Hendrikse2022_RL_activeGenes_TF.meme	PKNX1.H12CORE.2.SM.B		NTGACAGV	7.21e-25	5.3e-21	4.78e-18	7346	8714	8714	8714	1.61	2773	31.82	2164	24.83
247	/data/xsun/db/meme/HOCOMOCOv12/filteredTFdb/Hendrikse2022_RL_activeGenes_TF.meme	CLOCK.H12CORE.1.PS.A		WKMCACGTGTTH	2.43e-23	9.85e-21	8.88e-18	406	8714	8714	8714	1.04	300	3.44	106	1.22
248	/data/xsun/db/meme/HOCOMOCOv12/filteredTFdb/Hendrikse2022_RL_activeGenes_TF.meme	ETV1.H12CORE.1.PM.A		NGRCAGGAAGTRN	3.32e-24	1.04e-20	9.38e-18	3134	8714	8714	8714	1.47	1558	17.88	1081	12.41
249	/data/xsun/db/meme/HOCOMOCOv12/filteredTFdb/Hendrikse2022_RL_activeGenes_TF.meme	ZBTB6.H12CORE.0.P.B		RGGHGMTGGAGCCRS	2.59e-24	1.1e-20	9.96e-18	4257	8714	8714	8714	1.62	1913	21.95	1390	15.95
250	/data/xsun/db/meme/HOCOMOCOv12/filteredTFdb/Hendrikse2022_RL_activeGenes_TF.meme	SP3.H12CORE.0.P.B		SSSGSRGGGGGCGGGGCCT	7.89e-24	1.3e-20	1.17e-17	1647	8714	8714	8714	36.1	250	2.87	75	0.86
251	/data/xsun/db/meme/HOCOMOCOv12/filteredTFdb/Hendrikse2022_RL_activeGenes_TF.meme	ZN570.H12CORE.0.P.C		AGATATAATACAAGAAAAY	2.7e-23	2.03e-20	1.83e-17	751	8714	8714	8714	1.34	500	5.74	239	2.74
252	/data/xsun/db/meme/HOCOMOCOv12/filteredTFdb/Hendrikse2022_RL_activeGenes_TF.meme	PO3F2.H12CORE.2.SM.B		VCCTMATTAGCATAAY	5.61e-23	3.67e-20	3.31e-17	654	8714	8714	8714	1.21	436	5	196	2.25
253	/data/xsun/db/meme/HOCOMOCOv12/filteredTFdb/Hendrikse2022_RL_activeGenes_TF.meme	NPAS2.H12CORE.0.M.B		RCRYRKGKDRAACATGYGTN	3.64e-23	4.39e-20	3.96e-17	1204	8714	8714	8714	1.17	746	8.56	422	4.84
254	/data/xsun/db/meme/HOCOMOCOv12/filteredTFdb/Hendrikse2022_RL_activeGenes_TF.meme	BARH1.H12CORE.1.S.B		SVCTAAWYGVYSHWWWWN	3.08e-23	6.55e-20	5.91e-17	2128	8714	8714	8714	1.05	1271	14.59	846	9.71
255	/data/xsun/db/meme/HOCOMOCOv12/filteredTFdb/Hendrikse2022_RL_activeGenes_TF.meme	ZN510.H12CORE.0.P.C		TAWCWTYTTABTDGTTTCYTCAT	2.37e-22	8.01e-20	7.23e-17	338	8714	8714	8714	2.18	237	2.72	72	0.83
256	/data/xsun/db/meme/HOCOMOCOv12/filteredTFdb/Hendrikse2022_RL_activeGenes_TF.meme	SRBP2.H12CORE.0.S.B		KRTSGCGTGATN	6.52e-23	9.16e-20	8.26e-17	1404	8714	8714	8714	3.28	415	4.76	182	2.09
257	/data/xsun/db/meme/HOCOMOCOv12/filteredTFdb/Hendrikse2022_RL_activeGenes_TF.meme	ZSCA1.H12CORE.0.SM.B		NDTTTTCAGKGTGTGCRB	1.99e-22	1.01e-19	9.08e-17	507	8714	8714	8714	1.31	347	3.98	139	1.6
258	/data/xsun/db/meme/HOCOMOCOv12/filteredTFdb/Hendrikse2022_RL_activeGenes_TF.meme	FOXE1.H12CORE.1.S.C		KBDTTGTTTWD	3.83e-23	1.34e-19	1.21e-16	3496	8714	8714	8714	24.8	279	3.2	94	1.08
259	/data/xsun/db/meme/HOCOMOCOv12/filteredTFdb/Hendrikse2022_RL_activeGenes_TF.meme	ZN778.H12CORE.0.P.C		GGRGYCGKYGTCTGS	5.09e-23	1.4e-19	1.26e-16	2751	8714	8714	8714	1.04	1610	18.48	1138	13.06
260	/data/xsun/db/meme/HOCOMOCOv12/filteredTFdb/Hendrikse2022_RL_activeGenes_TF.meme	SRBP1.H12CORE.1.S.C		BRTCRCGTGABS	1.7e-22	2.99e-19	2.7e-16	1760	8714	8714	8714	1.03	1067	12.24	683	7.84
261	/data/xsun/db/meme/HOCOMOCOv12/filteredTFdb/Hendrikse2022_RL_activeGenes_TF.meme	CR3L4.H12CORE.1.S.C		VHSACGTGGCR	2.43e-22	3.14e-19	2.84e-16	1294	8714	8714	8714	1.08	789	9.05	461	5.29
262	/data/xsun/db/meme/HOCOMOCOv12/filteredTFdb/Hendrikse2022_RL_activeGenes_TF.meme	E2F4.H12CORE.1.P.B		SNDGGCGGGAAAN	7.9e-22	1.81e-18	1.63e-15	2289	8714	8714	8714	1.03	1351	15.5	927	10.64
263	/data/xsun/db/meme/HOCOMOCOv12/filteredTFdb/Hendrikse2022_RL_activeGenes_TF.meme	ZEB2.H12CORE.0.P.B		VCAGGTGR	3.82e-22	2.82e-18	2.55e-15	7401	8714	8714	8714	1.02	3994	45.83	3367	38.64
264	/data/xsun/db/meme/HOCOMOCOv12/filteredTFdb/Hendrikse2022_RL_activeGenes_TF.meme	ZN768.H12CORE.0.P.B		GGCWCAGAGAGGTTAAGTRACTT	1.94e-20	5.86e-18	5.29e-15	303	8714	8714	8714	57.7	98	1.12	9	0.1
265	/data/xsun/db/meme/HOCOMOCOv12/filteredTFdb/Hendrikse2022_RL_activeGenes_TF.meme	SP1.H12CORE.0.P.B		DGGGGGCGGGGCYD	3.34e-21	6.7e-18	6.05e-15	2004	8714	8714	8714	6.62	500	5.74	250	2.87
266	/data/xsun/db/meme/HOCOMOCOv12/filteredTFdb/Hendrikse2022_RL_activeGenes_TF.meme	CLOCK.H12CORE.0.M.C		NACRCATGTTN	9.39e-21	2.01e-17	1.81e-14	2135	8714	8714	8714	1.02	1267	14.54	866	9.94
267	/data/xsun/db/meme/HOCOMOCOv12/filteredTFdb/Hendrikse2022_RL_activeGenes_TF.meme	ZN584.H12CORE.1.P.C		AATTTCAAAAHTGC	1.28e-20	2.47e-17	2.23e-14	1928	8714	8714	8714	1.4	1005	11.53	648	7.44
268	/data/xsun/db/meme/HOCOMOCOv12/filteredTFdb/Hendrikse2022_RL_activeGenes_TF.meme	ZN766.H12CORE.0.P.B		TRRRCMAAAKAAACCTCWTYTYK	1.31e-20	2.61e-17	2.36e-14	1998	8714	8714	8714	1.28	1185	13.6	798	9.16
269	/data/xsun/db/meme/HOCOMOCOv12/filteredTFdb/Hendrikse2022_RL_activeGenes_TF.meme	ZN554.H12CORE.0.P.C		DGCWGAGYCABSTRGKKKRCT	1.22e-20	5.52e-17	4.98e-14	4522	8714	8714	8714	1.63	1877	21.54	1400	16.07
270	/data/xsun/db/meme/HOCOMOCOv12/filteredTFdb/Hendrikse2022_RL_activeGenes_TF.meme	ZN787.H12CORE.0.M.C		NTGCCTCAGTTTACCY	2.48e-19	8.08e-17	7.28e-14	325	8714	8714	8714	1.13	241	2.77	84	0.96
271	/data/xsun/db/meme/HOCOMOCOv12/filteredTFdb/Hendrikse2022_RL_activeGenes_TF.meme	MEIS2.H12CORE.2.SM.B		NTTGACAGSTGKCM	6.22e-20	8.21e-17	7.4e-14	1319	8714	8714	8714	1.14	802	9.2	489	5.61
272	/data/xsun/db/meme/HOCOMOCOv12/filteredTFdb/Hendrikse2022_RL_activeGenes_TF.meme	RXRA.H12CORE.3.P.B		RRGGKSRNVVRRAGGTCARGG	1.69e-20	8.58e-17	7.74e-14	5083	8714	8714	8714	5.15	1057	12.13	692	7.94
273	/data/xsun/db/meme/HOCOMOCOv12/filteredTFdb/Hendrikse2022_RL_activeGenes_TF.meme	ZN790.H12CORE.0.P.C		TMAMWGCTYCCHNYYGHTKCYAK	2.06e-20	8.78e-17	7.92e-14	4261	8714	8714	8714	1.33	2106	24.17	1609	18.46
274	/data/xsun/db/meme/HOCOMOCOv12/filteredTFdb/Hendrikse2022_RL_activeGenes_TF.meme	ZN267.H12CORE.0.P.C		BCYYCYKSHVGSCATGTGVRGADGKGCYTGC	3.75e-20	1.08e-16	9.75e-14	2880	8714	8714	8714	3.12	1118	12.83	746	8.56
275	/data/xsun/db/meme/HOCOMOCOv12/filteredTFdb/Hendrikse2022_RL_activeGenes_TF.meme	KLF11.H12CORE.1.SM.B		DDGKGGGCGTGGCGKGGGCGKGGB	2.06e-19	1.31e-16	1.18e-13	636	8714	8714	8714	1.4	428	4.91	208	2.39
276	/data/xsun/db/meme/HOCOMOCOv12/filteredTFdb/Hendrikse2022_RL_activeGenes_TF.meme	ZN554.H12CORE.1.P.C		DGCWGAGYCA	1.42e-20	1.44e-16	1.3e-13	10164	8714	8714	8714	1.39	4182	47.99	3576	41.04
277	/data/xsun/db/meme/HOCOMOCOv12/filteredTFdb/Hendrikse2022_RL_activeGenes_TF.meme	ETV5.H12CORE.1.PM.A		VVRCCGGAAGTGV	6.2e-20	2.5e-16	2.26e-13	4039	8714	8714	8714	1.04	2243	25.74	1740	19.97
278	/data/xsun/db/meme/HOCOMOCOv12/filteredTFdb/Hendrikse2022_RL_activeGenes_TF.meme	ZN441.H12CORE.0.P.C		GGGCGGAGYY	1.09e-19	2.52e-16	2.28e-13	2314	8714	8714	8714	10.3	233	2.67	78	0.9
279	/data/xsun/db/meme/HOCOMOCOv12/filteredTFdb/Hendrikse2022_RL_activeGenes_TF.meme	ZBT16.H12CORE.0.P.B		NHTACTGTAM	1.13e-19	3.48e-16	3.14e-13	3076	8714	8714	8714	1.02	1753	20.12	1301	14.93
280	/data/xsun/db/meme/HOCOMOCOv12/filteredTFdb/Hendrikse2022_RL_activeGenes_TF.meme	HIF3A.H12CORE.1.P.C		GKACGTGC	1.73e-19	3.81e-16	3.44e-13	2204	8714	8714	8714	1.04	1271	14.59	882	10.12
281	/data/xsun/db/meme/HOCOMOCOv12/filteredTFdb/Hendrikse2022_RL_activeGenes_TF.meme	ZN480.H12CORE.1.P.C		CMCAWTCCYY	5.88e-20	4.89e-16	4.41e-13	8316	8714	8714	8714	1.06	4344	49.85	3746	42.99
282	/data/xsun/db/meme/HOCOMOCOv12/filteredTFdb/Hendrikse2022_RL_activeGenes_TF.meme	HIF1A.H12CORE.1.P.B		STACGTGCBBDNNNBCABR	6.96e-19	1.2e-15	1.08e-12	1725	8714	8714	8714	1.04	1031	11.83	685	7.86
283	/data/xsun/db/meme/HOCOMOCOv12/filteredTFdb/Hendrikse2022_RL_activeGenes_TF.meme	MEIS2.H12CORE.1.PSM.A		NWTGACAGSTKN	3.37e-19	1.6e-15	1.45e-12	4759	8714	8714	8714	3.82	1068	12.26	713	8.18
284	/data/xsun/db/meme/HOCOMOCOv12/filteredTFdb/Hendrikse2022_RL_activeGenes_TF.meme	ZFP1.H12CORE.0.PSM.A		TTYYATACCCAGCHMAACTRWCM	1.39e-18	4.16e-15	3.76e-12	2985	8714	8714	8714	1.25	1709	19.61	1275	14.63
285	/data/xsun/db/meme/HOCOMOCOv12/filteredTFdb/Hendrikse2022_RL_activeGenes_TF.meme	HES5.H12CORE.0.SM.B		BDHGGCACGTGYCN	8.95e-18	4.99e-15	4.5e-12	557	8714	8714	8714	1.06	375	4.3	179	2.05
286	/data/xsun/db/meme/HOCOMOCOv12/filteredTFdb/Hendrikse2022_RL_activeGenes_TF.meme	BARH1.H12CORE.0.SM.B		NNVYTAAWYGNN	8.81e-18	3.49e-14	3.14e-11	3956	8714	8714	8714	1.03	2188	25.11	1719	19.73
287	/data/xsun/db/meme/HOCOMOCOv12/filteredTFdb/Hendrikse2022_RL_activeGenes_TF.meme	ZIC1.H12CORE.0.P.B		GCNCAGCRGG	1.01e-17	5.54e-14	5e-11	5480	8714	8714	8714	1.1	2863	32.86	2349	26.96
288	/data/xsun/db/meme/HOCOMOCOv12/filteredTFdb/Hendrikse2022_RL_activeGenes_TF.meme	PAX7.H12CORE.1.S.B		NTAATCGATTARBN	7.13e-17	6.03e-14	5.44e-11	846	8714	8714	8714	1.05	540	6.2	306	3.51
289	/data/xsun/db/meme/HOCOMOCOv12/filteredTFdb/Hendrikse2022_RL_activeGenes_TF.meme	E2F8.H12CORE.0.P.C		TGGCGGGAAAN	2.99e-17	7.82e-14	7.05e-11	2612	8714	8714	8714	1.09	1440	16.53	1053	12.08
290	/data/xsun/db/meme/HOCOMOCOv12/filteredTFdb/Hendrikse2022_RL_activeGenes_TF.meme	ZIC3.H12CORE.0.P.B		KCHCAGCAGGDRGCM	1.66e-17	8.16e-14	7.36e-11	4925	8714	8714	8714	1.05	2696	30.94	2195	25.19
291	/data/xsun/db/meme/HOCOMOCOv12/filteredTFdb/Hendrikse2022_RL_activeGenes_TF.meme	ETV6.H12CORE.0.PS.A		RCCGGAAGTG	3.05e-17	9.44e-14	8.52e-11	3094	8714	8714	8714	1.03	1745	20.03	1324	15.19
292	/data/xsun/db/meme/HOCOMOCOv12/filteredTFdb/Hendrikse2022_RL_activeGenes_TF.meme	ZF64B.H12CORE.0.P.B		RCCCNGGAMTCTGYAT	3.98e-17	1.42e-13	1.28e-10	3565	8714	8714	8714	1.06	2002	22.97	1558	17.88
293	/data/xsun/db/meme/HOCOMOCOv12/filteredTFdb/Hendrikse2022_RL_activeGenes_TF.meme	TFAP4.H12CORE.0.PSM.A		NHCAGCTGWTHN	1.17e-16	1.47e-13	1.32e-10	1259	8714	8714	8714	1.04	768	8.81	488	5.6
294	/data/xsun/db/meme/HOCOMOCOv12/filteredTFdb/Hendrikse2022_RL_activeGenes_TF.meme	ZN335.H12CORE.1.P.D		YGCCTGW	2.64e-17	1.84e-13	1.66e-10	6975	8714	8714	8714	1.46	3030	34.77	2514	28.85
295	/data/xsun/db/meme/HOCOMOCOv12/filteredTFdb/Hendrikse2022_RL_activeGenes_TF.meme	STAT4.H12CORE.0.P.B		YTTCCYRGAAR	5.49e-17	2.52e-13	2.28e-10	4599	8714	8714	8714	1.42	1990	22.84	1549	17.78
296	/data/xsun/db/meme/HOCOMOCOv12/filteredTFdb/Hendrikse2022_RL_activeGenes_TF.meme	EPAS1.H12CORE.0.P.B		KGGKACGTGMC	1.54e-16	3.11e-13	2.8e-10	2015	8714	8714	8714	1.02	1179	13.53	834	9.57
297	/data/xsun/db/meme/HOCOMOCOv12/filteredTFdb/Hendrikse2022_RL_activeGenes_TF.meme	PO3F3.H12CORE.1.P.C		SWYATGMATAWTNAWKRV	1.44e-16	5.25e-13	4.74e-10	3638	8714	8714	8714	1.07	2023	23.22	1585	18.19
298	/data/xsun/db/meme/HOCOMOCOv12/filteredTFdb/Hendrikse2022_RL_activeGenes_TF.meme	STAT3.H12CORE.0.P.B		SVYTTCCYGGAAR	1.59e-16	5.33e-13	4.81e-10	3348	8714	8714	8714	1.03	1884	21.62	1459	16.74
299	/data/xsun/db/meme/HOCOMOCOv12/filteredTFdb/Hendrikse2022_RL_activeGenes_TF.meme	ZN273.H12CORE.0.P.C		GAGCTACCCMCTCCRGGKCYYCY	2.2e-16	5.68e-13	5.12e-10	2579	8714	8714	8714	1.32	1477	16.95	1096	12.58
300	/data/xsun/db/meme/HOCOMOCOv12/filteredTFdb/Hendrikse2022_RL_activeGenes_TF.meme	NPAS2.H12CORE.1.M.C		DRACATGYGTN	3.03e-16	7.44e-13	6.71e-10	2452	8714	8714	8714	1.26	1317	15.11	957	10.98
301	/data/xsun/db/meme/HOCOMOCOv12/filteredTFdb/Hendrikse2022_RL_activeGenes_TF.meme	FOXJ3.H12CORE.0.SM.B		DTTGTTTACGTN	5.15e-16	7.6e-13	6.86e-10	1476	8714	8714	8714	1.28	793	9.1	514	5.9
302	/data/xsun/db/meme/HOCOMOCOv12/filteredTFdb/Hendrikse2022_RL_activeGenes_TF.meme	GLIS3.H12CORE.0.P.C		YCCTGGGRGGSCN	1.19e-16	8.31e-13	7.5e-10	6961	8714	8714	8714	1.03	3744	42.97	3213	36.87
303	/data/xsun/db/meme/HOCOMOCOv12/filteredTFdb/Hendrikse2022_RL_activeGenes_TF.meme	ZN558.H12CORE.0.P.B		TRATGAAAGACATRAATCYACARAT	3.44e-15	8.9e-13	8.03e-10	259	8714	8714	8714	2.61	191	2.19	68	0.78
304	/data/xsun/db/meme/HOCOMOCOv12/filteredTFdb/Hendrikse2022_RL_activeGenes_TF.meme	RORB.H12CORE.0.SM.B		NSGTAABTAGGTCANGN	6.35e-16	1.03e-12	9.27e-10	1618	8714	8714	8714	21.5	161	1.85	48	0.55
305	/data/xsun/db/meme/HOCOMOCOv12/filteredTFdb/Hendrikse2022_RL_activeGenes_TF.meme	NFIA.H12CORE.0.P.B		CYTGGCAG	1.12e-16	1.13e-12	1.02e-09	10049	8714	8714	8714	3.63	2136	24.51	1687	19.36
306	/data/xsun/db/meme/HOCOMOCOv12/filteredTFdb/Hendrikse2022_RL_activeGenes_TF.meme	ZN610.H12CORE.0.P.B		CMGCCGCTCCCCMY	5.04e-16	1.17e-12	1.05e-09	2316	8714	8714	8714	1.39	1133	13	800	9.18
307	/data/xsun/db/meme/HOCOMOCOv12/filteredTFdb/Hendrikse2022_RL_activeGenes_TF.meme	ZFP69.H12CORE.0.P.C		GTKGCWGGAWACAAGMTAA	1.18e-15	1.2e-12	1.08e-09	1017	8714	8714	8714	1.21	631	7.24	386	4.43
308	/data/xsun/db/meme/HOCOMOCOv12/filteredTFdb/Hendrikse2022_RL_activeGenes_TF.meme	CUX1.H12CORE.2.P.C		AGATGGAKTBRYTSTKGTT	4.53e-16	1.64e-12	1.48e-09	3630	8714	8714	8714	3.26	824	9.46	539	6.19
309	/data/xsun/db/meme/HOCOMOCOv12/filteredTFdb/Hendrikse2022_RL_activeGenes_TF.meme	NPAS3.H12CORE.0.P.C		GKACGTGMYBK	8.69e-16	2.03e-12	1.83e-09	2336	8714	8714	8714	1.02	1328	15.24	972	11.15
310	/data/xsun/db/meme/HOCOMOCOv12/filteredTFdb/Hendrikse2022_RL_activeGenes_TF.meme	PAX3.H12CORE.2.P.C		AATCAATTANHH	1.3e-15	5.24e-12	4.73e-09	4038	8714	8714	8714	5.14	530	6.08	307	3.52
[truncated: 136 more rows]

## Sheet: Table S7
rank	motif_DB	motif_ID	motif_alt_ID	consensus	p-value	adj_p-value	E-value	tests	FASTA_max	pos	neg	PWM_min	TP	%TP	FP	%FP
[truncated: 189 more rows]

## Sheet: Table S8
tss	DMR_name	DMR_diff.Methy	RL_DEG_logFC	RL_DEG_PValue	RL_DEG_FDR
[truncated: 61 more rows]

[truncated: 9 more sheets: Table S9, Table S10, Table S11, Table S12, Table S13, Table S14, Table S15, Table S16, Table S17]
